# Supplementary material for: Integrated metabolomics and metagenomics analysis of plasma and urine identified microbial metabolites associated with coronary heart disease
Source: Sci Rep. 2016 Mar 2;6:22525. doi: 10.1038/srep22525 (PMC4773756; doi:10.1038/srep22525)
Supplement: Supplementary Dataset S1 [file srep22525-s2.xls]

## Sheet: Plasma metabolites intensity
109 annotated plasma significant metabolites' intensity
Mass-to-Charge	CD6582_2_2	CD6584_1_1	CD6586_1_1	CD6591_2_2	CD6594_2_2	CD6595_1_1	CD6598_1_1	CD6601_1_1	CD6604_2_2	CD6608_2_2	CD6610_2_2	CD6620_1_1	CD6636_1_1	CD6643_1_1	CD6644_1_1	CD6645_1_1	CD6647_1_1	CD6649_1_1	CD6650_1_1	CD6651_1_1	CD6654_1_1	CD6657_1_1	CD6700_1_1	CD6703_1_1	CD6716_2_2	CD6722_1_1	CD6733_1_1	CD8049_2_2	CD8051_2_2	CD8059_2_2	CD8117_2_2	CD8118_2_2	CD8119_2_2	CD8122_2_2	CD8144_2_2	CD8145_1_1	CD8149_2_2	CD8185_2_2	CD8196_2_2	CD8197_2_2	CD8203_2_2	CD8211_2_2	CD8212_2_2	CD8234_2_2	CD8239_2_2	CD8243_2_2	CD8257_2_2	CD8264_2_2	CD8305_2_2
113.021	0.809339	0.60732	0.346485	0.822022	1.02408	0.452126	0.657748	0.565757	0.614017	0.67024	0.60121	0.824407	0.685367	0.6407	0.908381	1.13227	1.67451	0.974387	0.822003	0.88646	1.05477	0.871445	0.939447	1.22042	1.08641	0.605473	0.563533	0.886742	0.596872	1.54903	1.01554	0.724663	0.466809	0.778585	0.752405	0.639981	0.826195	0.85904	0.834117	0.802711	1.04986	0.666069	0.44684	0.754281	0.88879	0.882362	1.0671	1.26395	0.688667
113.021	0.798669	1.0659	0.479627	0.827778	0.678909	0.546914	0.698629	0.458954	0.647084	0.768114	0.668205	0.654376	0.813839	0.0536152	1.04913	1.48883	2.17949	1.16143	0.814567	0.974094	0.957225	0.749223	0.828508	1.41842	1.0194	0.649558	0.913153	0.848511	0.560142	0.973808	0.736739	0.67495	0.442151	0.674533	0.520508	0.62868	0.676651	0.723168	0.76366	0.63544	0.900492	0.568114	0.425788	0.79448	0.735289	0.844499	0.877603	1.1758	0.816019
115.036	0.512753	0.955193	1.15424	1.09777	0.276584	2.01555	1.62623	1.64421	0.637638	0.487589	0.81349	0.898537	1.63262	0.735764	0.835703	0.56144	1.01219	0.637912	1.0269	0.534483	0.519164	0.787045	0.537229	1.65922	1.41366	0.68776	0.863922	0.871118	1.29578	0.994613	0.724169	0.915708	1.00839	1.12771	0.511619	0.395836	1.75568	0.346069	0.656094	0.3797	1.11307	0.750548	0.459152	1.40394	0.350369	1.10424	1.35964	0.714731	1.00414
125.015	1.13031	0.177734	2.45552	1.67548	4.45759	3.93724	3.11781	2.15588	0.147426	1.38889	2.79375	3.4075	0.0418364	3.22023	3.44002	1.43243	0.250511	2.31016	0.14893	1.42168	4.68044	0.126912	1.58191	3.49204	1.58678	0.52147	1.64208	1.94219	0.932996	2.64735	1.51502	2.8871	0.139009	1.70206	0.820795	0.21744	0.139307	2.12162	1.69324	1.59907	1.58302	1.60099	1.33893	0.362505	0.683967	1.19633	0.288333	0.476673	4.61814
127.038	0.81514	8.54753	0.825388	0.527191	3.37595	2.37552	4.56991	0.0757319	0.339832	0.482774	0.177477	0.0565511	1.74064	0.911141	0.240271	0.385873	0.0710841	0.528013	0.37348	0.0862468	0.398351	0.555758	0.0592083	0.84814	1.13398	0.0376078	6.06531	0.178193	0.825633	0.110749	0.0817487	0.551324	0.0730831	0.152871	0.165196	0.279689	0.192243	0.336636	0.271993	0.337179	0.0513564	0.171283	6.4459	0.152667	1.35311	0.31893	1.39536	0.0702962	1.06826
130.05	1.07519	1.55242	0.831165	0.709843	0.547903	0.752249	1.42993	0.837403	1.00495	0.853323	0.551267	0.7219	0.910804	0.977418	0.934784	1.46714	0.950231	0.558143	0.902079	0.82526	0.910196	0.647918	1.33335	0.838103	0.666659	0.745401	0.830481	1.4758	0.41242	0.725098	0.654372	0.509573	0.499308	0.684658	0.26756	0.779214	0.534572	0.810973	0.502841	0.706105	0.351759	0.668757	0.199317	0.795135	0.325643	0.946491	0.732522	2.06447	0.730619
133.097	0.634081	1.05084	0.686633	0.776401	0.632043	0.562335	0.915604	0.909039	0.62371	0.709005	1.70534	0.524835	0.912288	0.851813	1.06298	0.841401	1.30467	1.28633	1.12573	0.555188	1.00013	0.587083	0.786643	1.03774	0.649457	1.68471	0.947888	0.794079	0.717169	1.02185	0.838325	0.767437	0.44167	1.0009	0.706835	0.721599	0.903038	1.08313	0.835161	0.601197	1.32321	0.650985	0.64992	0.791142	0.698655	0.7795	0.926277	1.09796	0.825536
137.046	0.753743	1.68087	0.428778	0.645039	0.522449	0.575077	1.24907	0.903353	1.24326	0.744032	1.7484	0.715396	1.49732	0.389885	0.506362	0.00223456	0.635725	1.27484	0.535364	0.00383975	0.933451	0.535178	0.42048	1.43486	0.723268	1.01702	0.742502	0.992072	0.91518	0.352191	0.563049	0.800613	1.15698	0.464474	0.745403	0.674289	1.26696	0.324027	0.591869	0.163902	1.30077	0.483094	0.518809	5.85148	1.09965	0.557037	2.57592	31.693	0.718014
139.039	9.56932	3.04767	1.3575	2.31201	4.14732	1.02992	2.35741	2.98404	3.85929	3.93237	0.457928	2.11934	2.62294	1.9485	1.49665	3.22864	1.31685	2.68986	1.20763	0.78675	2.13597	0.999002	1.67343	1.34428	0.873803	2.44559	1.69412	3.74861	4.48644	4.3127	3.89112	2.24913	1.06873	3.67306	4.80156	2.45364	6.87039	6.77834	3.55145	0.386217	1.58362	1.07989	2.39655	7.12955	2.01442	0.450459	12.8459	1.28563	0.489796
143.033	0.370634	2.80665	0.337699	0.416482	0.330301	2.43515	2.10709	0.241715	0.426048	0.434841	0.300095	0.225105	0.988001	0.760515	0.207196	0.241812	0.195257	0.316217	0.202519	0.220579	0.249619	0.726573	0.279226	1.2526	0.956998	0.146528	5.46447	0.332974	1.15703	0.430461	0.389952	0.5288	0.391528	0.412956	0.348229	0.49008	0.172004	0.28195	0.496395	0.607034	0.23659	0.488919	3.20962	0.263668	1.19446	0.507448	3.39502	0.389569	0.92248
147.113	0.854204	0.936315	0.896292	0.58022	3.52826	2.9763	0.250717	0.812993	1.01002	1.22177	2.63387	1.75463	0.904406	1.22589	0.530086	1.0753	3.45674	0.271927	0.519608	3.6111	3.77206	3.73283	1.02477	0.49092	0.535646	0.291877	0.991078	1.06377	0.312031	1.18491	3.91871	1.17784	3.89668	1.43452	4.42756	1.19143	0.361839	0.338562	1.42821	1.14842	0.610695	4.19415	1.03685	1.16997	1.18225	1.9626	2.91844	4.81464	4.40472
152.031	0.674498	1.98968	0.945295	0.907425	0.604186	1.03216	0.710833	1.53575	0.946378	1.25883	2.27604	0.385574	1.74379	0.737732	0.732616	1.78834	1.02567	0.640082	0.403515	0.54503	0.830265	1.83144	0.838256	0.62412	0.95355	4.49283	1.9466	0.812587	0.536742	1.04052	0.706063	0.708147	0.522093	0.895397	0.659367	0.764636	0.701708	0.733291	1.02669	0.926072	0.46851	0.770189	0.410824	0.557713	0.620703	0.568669	0.961831	1.52584	0.745026
155.079	0.66667	0.978049	0.600808	0.949447	0.710893	0.364403	0.833976	0.787405	1.03549	1.08477	2.38652	0.609811	0.900756	0.771515	1.36226	0.846499	1.86192	1.66103	1.23826	0.375898	1.11174	0.595067	0.745125	1.25023	0.597417	1.83714	0.893894	1.08763	0.920023	1.70276	0.977303	0.859502	0.681701	1.28412	0.782009	0.864101	0.654216	0.974791	0.912541	0.97746	1.85759	1.14625	0.893804	0.858522	0.919299	1.07313	1.08355	0.940708	1.09234
155.131	1.21719	1.34453	0.821792	0.900091	0.626836	0.480329	0.743287	0.800877	1.58837	0.938868	0.726274	0.562521	1.19875	0.721075	0.59471	0.752678	1.28727	0.650429	0.816392	0.859571	0.427879	1.0965	0.811283	0.546374	1.11388	1.18902	1.51304	1.34939	1.30132	0.427318	0.874917	0.783874	1.36818	1.26335	1.53351	1.10175	2.60794	0.747875	0.633448	1.06867	0.84603	0.463719	1.49173	2.21296	1.16545	1.0665	3.45701	1.48824	0.715518
167.034	0.0665426	3.67439	0.312562	0.711677	0.136145	1.54857	2.70925	0.0558823	0.277319	0.284853	0.0536487	0.0560711	0.658599	0.978692	0.185319	0.0971119	0.138786	0.904033	0.0552898	0.0914765	0.431536	0.325639	0.220845	1.55174	0.582668	0.0961545	5.31327	0.0666409	0.578915	0.333581	0.0739165	0.382023	0.0403967	0.162661	0.0845422	0.505525	0.167456	0.143933	0.078718	0.712432	0.0443942	0.122528	3.44328	0.0748542	0.749562	0.218351	4.71907	0.0403692	0.754374
169.049	0.0169841	8.89463	0.826141	0.363818	2.64078	2.40087	4.96845	0.0478166	0.277467	0.409961	0.021736	0.0496047	1.82082	0.874841	0.165566	0.325419	0.0459674	0.489465	0.429446	0.0460036	0.429965	0.210627	0.0485798	0.788146	1.05403	0.0470372	6.72396	0.120924	0.830126	0.0842174	0.0499079	0.37419	0.0116743	0.0688523	0.135812	0.234907	0.100733	0.125835	0.193028	0.323675	0.0354848	0.169728	5.46726	0.0691315	1.78844	0.316378	1.5236	0.0371279	0.9776
170.052	0.32871	7.3501	0.863974	0.500385	2.51641	2.20808	4.20116	0.271022	0.430712	0.558623	0.380676	0.222359	1.81807	0.84339	0.315854	0.340922	0.244736	0.478279	0.452839	0.203346	0.423822	0.430094	0.269683	0.76137	1.15079	0.217979	5.62066	0.300087	0.810568	0.4861	0.349011	0.507024	0.377067	0.301219	0.415894	0.375678	0.379064	0.314129	0.405209	0.44511	0.40583	0.480934	5.39567	0.453175	2.21634	0.546571	1.53704	0.392244	0.857509
174.991	0.541227	0.598254	0.585683	0.850358	0.828037	0.54048	0.682217	0.7408	0.783933	0.800345	0.485564	0.889765	0.84268	0.670625	1.03359	0.972085	1.63338	1.13172	1.06542	0.841704	0.884685	0.689765	0.670698	1.31595	1.14214	0.608175	0.896969	0.964938	0.736889	1.08021	0.969947	0.757508	0.615967	0.956654	0.576719	0.607972	1.04606	0.795802	0.882807	1.02777	1.31649	0.852575	0.635441	0.241881	0.871669	0.900475	1.23644	1.02219	0.805838
175.119	0.751799	0.850844	1.50593	0.972595	0.739935	0.830129	2.01592	1.2289	1.37579	1.71817	1.8233	1.60542	1.1293	1.06458	0.976666	0.926451	0.790575	0.870935	1.93702	0.876486	1.13353	1.09999	1.37508	0.936662	1.39717	2.22149	1.01243	1.25267	1.70118	0.718609	1.2783	1.74413	1.23872	1.26312	1.47944	1.57561	0.996172	1.21602	1.73297	1.413	1.61249	0.693487	1.03068	1.40645	0.853382	0.759207	1.13999	1.35424	0.783462
177.061	0.811969	0.901303	0.645871	0.749777	0.692718	0.614812	0.88227	0.882804	0.72883	0.81365	1.40315	0.593877	1.09625	0.923953	1.34756	0.793836	1.52156	1.5359	1.14301	0.474051	1.06994	0.461236	0.852161	1.17037	0.960385	1.775	0.795053	0.946736	0.978806	1.12964	0.61152	0.997451	0.656748	1.19156	0.609395	0.804086	0.938777	0.949331	0.668466	0.719945	1.73572	0.718418	0.836158	0.761511	0.843138	1.09092	0.723749	1.1544	0.889712
180.065	0.138379	0.358524	0.185923	0.126899	0.175107	0.144859	0.279642	0.160601	1.06684	0.149186	0.0614809	0.6922	0.485006	0.117716	0.192313	4.9878	0.434383	1.35567	0.962722	0.08537	0.489226	0.268745	0.716484	0.557381	0.0362536	0.181552	0.129569	0.819497	0.117943	1.74276	4.14781	0.165586	0.518949	1.17084	0.290564	0.0792789	0.571182	2.01058	0.772295	0.0851648	1.33378	0.0780611	3.39269	0.1053	0.811516	0.0638231	2.73619	0.297751	0.234336
181.071	0.00249749	0.751107	0.262457	2.48822	0.00872205	0.113545	1.81282	0.34113	0.00585329	0.306554	0.00275103	0.00218068	0.964073	1.09117	2.74007	8.92986	0.796529	0.882156	0.476974	0.542792	0.00182072	0.0156281	0.185403	0.190446	0.00633809	0.00419694	0.129926	0.392777	0.493167	0.413007	5.4215	4.81631	0.0732419	0.0249673	0.141552	0.700437	0.485916	1.17748	0.40066	0.00630002	0.923351	0.32079	0.0296968	0.101146	0.183155	0.441382	3.70645	0.187928	0.00282782
184.072	1.94785	0.803903	0.89035	1.33102	0.891591	1.22009	1.25027	0.751785	0.768765	0.903066	1.01803	0.957659	0.659845	0.891349	0.902431	1.33539	1.05445	1.33781	1.03282	0.612817	1.18516	0.857549	0.542279	1.34527	1.01817	1.10385	0.665996	1.07417	0.787592	1.05975	0.782885	0.9546	0.664543	0.982776	0.757771	0.826456	0.718621	1.23755	1.04237	0.920484	1.13926	0.89597	1.04732	1.02934	1.06698	0.858053	1.17814	0.895405	0.770257
185.044	0.00796528	2.88889	0.169755	0.208654	0.179959	2.21293	1.80913	0.0135435	0.182452	0.123077	0.0136122	0.00836649	0.74067	0.898348	0.0957036	0.0705242	0.0720414	0.183454	0.0382216	0.0744077	0.125206	0.478046	0.0218896	1.25181	1.08984	0.0253044	5.76234	0.0631254	1.18078	0.205069	0.0459023	0.339846	0.000533177	0.0795005	0.0458291	0.233799	0.12715	0.0373374	0.0764531	0.328703	0.00129613	0.146081	3.63152	0.0530514	1.56348	0.395654	4.00998	0.0190441	0.702281
185.044	0.0548403	3.57218	0.283075	0.800157	0.139805	1.50379	2.61317	0.0576432	0.308747	0.288754	0.0398424	0.0597797	0.631046	0.988612	0.189046	0.10257	0.146715	0.983166	0.0470879	0.0908967	0.438339	0.322755	0.231671	1.62286	0.584714	0.0973042	5.47208	0.0589928	0.618555	0.333998	0.0676838	0.404598	0.00136939	0.230388	0.101593	0.495959	0.164658	0.139585	0.0598793	0.764987	0.00271061	0.11159	3.39825	0.0766512	0.952759	0.216125	4.79311	0.0481038	0.804373
186.073	0.783814	1.17553	1.63957	1.40232	0.0876351	0.826326	1.71105	0.674506	0.873772	1.29691	1.99546	0.78786	1.04541	0.582611	1.47326	1.14094	2.34793	1.8147	2.27016	0.535111	1.06156	0.666804	0.849101	1.66597	1.00039	1.59747	1.34213	2.15533	0.917408	1.3525	1.11761	1.22013	0.196208	2.13604	0.0996854	0.975517	0.870404	1.57363	1.07131	1.30865	1.83186	0.508738	0.603115	1.20692	0.329349	0.841224	1.29201	1.41074	1.06875
187.057	1.05643	0.884221	0.456653	1.04053	0.108089	1.60805	2.3918	0.759892	0.811845	1.50234	1.39752	0.101114	0.87674	0.806228	1.00983	0.478761	1.95429	1.79929	0.924792	0.163371	0.704769	0.66589	0.215697	1.27321	0.189733	1.18619	1.1103	1.00374	1.16974	0.260398	0.914074	1.07993	0.490258	2.01087	0.76579	1.63626	0.844834	2.05931	0.906834	0.262033	1.66219	0.349706	0.746534	1.31981	0.265516	0.934433	1.48208	1.77562	0.789803
191.031	0.0297936	8.32508	0.933306	0.388957	2.26004	2.11096	5.66115	0.0572636	0.361032	0.508665	0	0.0974106	1.44033	0.812006	0.186581	0.419862	0.0892507	0.563319	0.53905	0.0316713	0.546262	0.536665	0.1335	0.895144	1.09326	0.0856927	6.23556	0.17947	1.16406	0.172698	0.0561344	0.358084	0.0600016	0.131198	0.218205	0.282845	0.324793	0.0616392	0.286067	0.358822	0.111755	0.201531	9.52917	0.377055	1.82246	0.336929	1.91504	0.053663	1.02185
195.1	0.416405	5.62968	0.505861	0.501954	0.52297	0.577236	3.63504	1.56627	0.459998	0.576062	5.18038	0.296324	4.10374	0.372337	0.885216	1.02225	0.814166	2.83359	0.23705	1.16638	0.689986	0.365085	0.186686	1.05989	1.29478	0.157581	3.04449	0.405886	0.569204	0.492432	1.20258	2.12826	0.749452	0.243808	0.182165	0.160578	0.677555	0.509892	0.32848	0.558981	2.82217	0.759571	0.379691	0.50029	0.304106	0.641232	1.14957	0.406696	0.917734
197.1	0.616729	0.631537	1.07356	1.07494	0.988263	0.498279	1.77002	1.06062	1.67475	1.78824	1.64325	1.72998	1.09764	0.828384	1.00478	0.737605	0.611062	0.831783	1.79025	0.99168	1.20641	0.857055	1.18723	0.699022	1.31202	1.91428	0.968767	1.32288	1.54941	0.715067	1.22155	2.06364	1.29948	1.1074	1.99244	1.2222	0.845717	0.945375	1.69937	1.22885	1.69803	0.88172	0.829931	1.86899	0.792023	0.790696	0.760063	1.28608	0.615881
198.031	0.945644	0.178899	2.25031	2.01312	3.54427	3.903	3.27257	1.83834	0.098955	1.45134	2.40746	3.23443	0.0288032	3.09667	3.02332	1.61704	0.205379	2.01023	0.116874	1.32179	4.47047	0.101447	1.52378	3.10364	1.40863	0.400453	0.0746302	1.87458	1.11664	2.57634	1.49338	3.02042	0.0310722	1.65684	0.584136	0.189719	0.0199985	1.85697	1.76852	1.49675	1.98159	1.63095	1.45564	0.271514	0.387478	1.08134	0.285722	0.434115	4.46599
202.047	0.152655	0.300844	0.139692	0.164302	0.21407	0.196624	0.251387	0.178801	1.02364	0.193878	0.0754159	0.739833	0.512297	0.154945	0.200291	4.63582	0.516213	1.37995	0.910734	0.112687	0.435989	0.291315	0.773084	0.605407	0.0575142	0.183659	0.175814	0.726264	0.142839	1.937	3.49504	0.19647	0.472109	0.878543	0.33483	0.0837897	0.472877	2.06101	0.880664	0.0853334	1.48061	0.102532	3.27858	0.12416	0.749154	0.0832184	2.57418	0.321096	0.201336
212.019	0.0627814	0.25943	1.52545	0.209441	0.145591	0.1261	0.208625	0.0688207	0.425899	0.505464	0.547886	0.263151	0.0984311	0.0926421	0.230429	0.121984	0.328406	0.167557	1.20107	0.378575	0.127618	0.0952809	0.556497	0.451221	0.439376	0.873441	0.144515	0.126283	1.11044	0.978188	0.00796311	0.271014	0.852751	0.310417	0.916344	1.48941	0.22158	0.232723	0.375508	0.483094	0.595364	0.251617	0.156823	0.700162	0.159974	0.623481	1.51552	0.702784	1.03257
213.074	0.672395	0.715769	0.972756	0.690636	0.686505	0.607224	1.88115	0.849194	1.68695	2.02176	2.19157	1.44166	1.08132	0.872454	1.38413	0.709183	0.555186	1.48203	2.03483	1.0222	1.19845	0.894989	1.07914	0.760588	1.16804	2.90935	0.906629	1.30753	1.75155	0.788291	0.953058	1.81547	1.44	1.04794	1.73617	1.04878	0.832801	0.654246	1.73563	1.1232	2.14136	0.701266	0.959738	2.51242	0.796863	0.777453	1.10066	1.71815	0.569949
219.082	1.33484	0.855928	1.13639	0.788398	1.29004	0.658507	1.28062	1.06092	1.63789	1.26411	1.10611	1.15377	1.11039	1.06994	0.764285	0.657983	0.397741	0.681016	1.43962	1.11133	1.11326	1.18724	1.3195	0.587387	1.11983	1.9491	0.8094	1.09709	2.4829	0.393156	1.49328	1.58156	1.51966	0.805106	2.26468	1.39479	1.05952	1.00847	1.22238	1.18526	1.37919	0.694767	1.18951	1.38016	0.92878	1.62153	0.966744	1.49871	0.615435
219.173	0.64025	0.63909	0.569023	0.690552	0.718261	0.519756	1.1644	0.788872	1.20208	1.43924	1.41913	1.12354	0.799054	1.19632	1.12701	1.2102	1.14598	1.5071	1.71652	1.37959	1.17981	0.797248	0.748075	1.24074	1.06577	0.914187	1.18627	0.94157	0.985716	0.834125	0.644401	0.835632	0.925162	0.714637	0.730803	0.657443	0.82955	0.518465	1.02029	0.813649	1.15516	0.894445	0.821261	0.982414	0.686158	0.783986	1.36976	0.757947	0.902508
225.147	0.464102	0.99801	0.695969	1.02832	0	0.490674	0.668258	0.679461	0.454061	0.102835	0.714164	0.837555	1.8533	0.457586	0.88615	1.93279	0.528	3.80583	0.800627	1.93838	0.789721	0.314985	0.331338	2.14405	1.68884	0.232817	1.27399	0.1631	0.828643	0.584414	0.557204	1.42462	0.613237	0.404947	0.349803	0.12624	0.293287	0.282389	0.703224	0.979789	1.75908	1.03832	0.605642	0.35554	0.0637571	0.25339	0.357966	0.185041	0.737333
228.063	0.602801	2.30904	2.41161	1.30622	0.453905	0.800947	1.07752	1.91677	0.507231	0.878165	2.90084	0.416543	1.46139	0.84194	0.7114	1.06607	0.678295	1.0409	1.25351	0.432932	1.34267	0.670795	0.470575	1.54652	0.765315	1.0799	2.05935	0.653415	0.697859	1.27782	0.892725	1.61497	0.932119	1.155	0.932754	0.750282	0.559357	0.691875	1.17911	0.836969	1.5228	0.729534	0.542462	0.559478	1.03868	0.551508	1.46638	1.12799	0.847393
265.118	1.16474	2.40256	0.622004	0.679229	2.71481	1.08998	0.853619	1.63808	1.24683	0.158323	0.482164	0.851185	1.88784	1.46893	4.02291	0.834205	0.916582	1.38941	3.24352	0.237352	1.08525	0.526362	1.00163	2.97856	0.379973	1.24424	0.596586	2.64036	0.263845	1.95794	2.67983	0.275009	0.979532	3.16989	0.300416	0.713746	1.87804	0.836412	2.17575	0.332909	0.548482	0.868417	0.748003	2.28014	0.633662	0.156754	0.598574	0.605187	1.71525
280.091	3.05537	1.71957	1.37525	1.70256	0.691432	1.55906	2.42198	2.55411	0.667236	0.560774	0.493195	2.36674	1.42257	0.973937	1.57498	1.72385	1.23297	1.49667	1.67232	0.743641	1.72276	1.15919	1.51514	2.26499	0.785821	0.575481	1.55924	1.47619	0.492552	1.50086	0.558697	0.762102	0.362928	0.963279	0.447347	1.64898	0.590371	1.03526	1.08237	1.48407	0.89311	1.68851	0.680028	0.52413	1.07713	1.54814	1.29567	0.838202	0.581023
296.065	2.92688	1.73855	1.43122	1.77318	0.673453	1.50462	2.7892	2.32375	0.717818	0.638299	0.602601	1.93995	1.35501	0.858913	1.74912	1.4205	1.11776	1.81946	1.62105	0.918613	1.9194	1.09201	1.27168	2.0208	0.793356	0.701633	1.47021	1.42587	0.508486	1.46434	0.604022	0.893705	0.4318	1.00507	0.450176	1.51075	0.610153	0.930251	1.04297	1.48662	0.887012	1.45612	0.709585	0.717509	0.917869	0.640502	1.28477	1.16071	0.645922
301.117	1.20249	1.46818	1.92866	1.00242	0.390406	1.93434	2.30741	1.04367	1.54351	0.629398	1.15823	8.76237	0.798682	0.705404	0.531869	2.15197	3.26349	1.33675	1.59102	0.471062	1.45687	0.409855	2.89205	3.35325	0.893837	0.428821	1.39843	1.23395	0.854451	1.18756	0.611252	1.3366	1.04742	1.01359	0.600961	2.63445	0.58268	0.62627	1.86612	2.12725	1.46281	0.958935	0.58238	0.82557	0.668138	0.975246	3.18068	1.04592	0.973562
302.214	0.258581	0.532121	0.878499	2.08934	0.437538	1.33936	0.939403	0.86915	0.943241	0.872737	0.558263	0.88649	0.323553	0.536936	0.761159	0.317609	0.862971	0.413218	0.78931	0.285126	0.265615	0.321181	0.757392	1.92816	0.915238	1.08056	0.322215	0.633647	1.89385	1.62658	0.607958	1.0473	1.14549	0.749778	1.61538	0.432851	1.02168	0.648911	0.95765	0.628044	1.24637	0.759477	0.921052	1.1786	0.477605	0.928719	0.726592	0.546233	0.693564
309.053	1.01372	0.177316	2.17198	1.82011	3.78713	3.4901	3.03028	1.92151	0.073869	1.29552	2.19626	3.0554	0.0200352	2.8659	2.95834	1.35093	0.224347	1.9244	0.125228	1.1301	4.30281	0.100167	1.51474	2.90631	1.4676	0.465222	0.076071	1.58773	1.10702	2.49766	1.39801	2.70881	0.00696205	1.55146	0.501101	0.184949	0.0459957	1.8525	1.60283	1.35902	1.72471	1.61133	1.29362	0.236827	0.487594	1.13549	0.24239	0.441791	3.83507
310.046	0.978969	0.167654	2.19725	1.79625	3.86378	3.57919	3.02663	1.93451	0.0728388	1.26648	2.19764	3.11821	0.013419	2.85156	2.91425	1.36413	0.206928	1.93289	0.114665	1.15705	4.32269	0.105722	1.48514	2.88601	1.43838	0.43148	0.0753496	1.5598	1.13981	2.49308	1.36939	2.71091	0	1.52032	0.501636	0.177525	0.0167888	1.77327	1.57417	1.32203	1.74277	1.60265	1.3611	0.225137	0.453155	1.14615	0.226593	0.41421	3.71575
311.05	0.976063	0.177852	2.17208	1.82068	3.66207	3.40964	2.9922	1.87263	0.0793067	1.30576	2.13543	3.11527	0.00114211	2.83682	2.73752	1.34619	0.185331	1.79248	0.0933286	1.19061	4.36854	0.109958	1.55151	2.73135	1.47814	0.478763	0.00821569	1.57555	1.0865	2.47463	1.42553	2.66502	0.00104139	1.50873	0.520737	0.182982	0.00548804	1.83089	1.68935	1.35242	1.71719	1.608	1.31306	0.230163	0.455809	1.0712	0.215523	0.448637	3.6368
312.216	0.309108	1.88354	1.97462	0.439952	0.503106	1.25108	1.12895	1.40388	0.263427	1.08809	1.79576	0.236307	1.77839	1.27178	1.20533	1.13994	0.944299	1.07436	0.671394	0.474308	0.306024	0.594974	0.402452	2.43835	0.41792	0.446812	0.304183	0.555912	1.58954	0.873881	0.37278	2.33808	1.03957	0.444903	1.46854	0.255639	2.12902	0.540399	1.93335	0.614803	1.68432	0.396674	0.737618	0.691641	0.345642	0.815947	1.00428	0.733912	0.459645
314.231	0.344263	1.3119	1.85362	0.72824	0.270133	1.33217	1.30357	1.27545	0.529962	0.921048	1.75312	0.511308	1.38034	0.993188	0.771563	0.524113	1.05024	0.733693	0.466491	0.404099	0.287707	0.291939	0.310409	2.59426	0.343776	0.879757	0.214479	0.559303	1.5711	0.733183	0.47429	1.57059	1.51537	0.519356	1.90472	0.499784	1.21431	0.449108	1.78754	0.838776	1.2137	0.491068	0.648442	0.833107	0.384118	0.72355	1.34405	0.703548	0.590303
315.235	0.247816	1.25597	1.76187	0.703303	0.258853	1.39613	1.24148	1.24804	0.566029	0.969603	1.75756	0.486577	1.30735	0.98461	0.720015	0.517121	0.998978	0.755396	0.439813	0.413109	0.284835	0.254453	0.309655	2.69711	0.227632	0.869716	0.189697	0.568565	1.5937	0.656537	0.423557	1.53252	1.50808	0.436877	1.86648	0.534402	1.14039	0.434993	1.76783	0.849372	1.20587	0.421979	0.581568	0.789528	0.317902	0.664372	1.30143	0.680224	0.600978
317.25	0.176448	1.01173	2.3021	0.557814	0.161823	1.68172	1.35917	1.38532	0.434179	0.518485	1.47152	0.541358	1.27018	0.598213	0.452378	0.313321	1.21884	0.407424	0.463581	0.136981	0.19457	0.143761	0.347597	2.32196	0.214727	0.750249	0.11809	0.584985	1.47866	0.345355	0.407415	0.702265	2.33058	0.511414	3.08055	0.730961	1.45159	0.30004	1.4126	0.518707	0.943003	0.387988	0.412463	0.443922	0.286289	0.801353	1.78215	0.701917	0.410308
322.065	1.63162	0.26314	5.9889	4.19705	2.86873	4.13533	7.94329	27.6516	0.0267562	1.58521	4.45004	13.2852	0.0448556	11.3535	12.1144	2.29684	0.407391	7.2694	0.256402	0.639122	6.48085	0.0413306	3.21952	12.468	1.28111	0.477365	0.0332846	1.76555	0.844952	4.04592	1.81396	4.27739	0	1.92045	0.0675983	0.156704	0.0139028	4.87313	2.2232	1.29235	1.11754	2.10867	0.899353	0.117087	0.0906196	2.46853	0.0949573	0.141439	10.4059
324.044	0.477535	0.26057	2.05931	1.35714	2.36652	1.20082	1.37032	1.86817	0.155152	1.82926	3.25577	3.33877	0.171306	4.84029	1.27747	1.83041	0.557393	1.4477	0.327609	1.83264	2.75357	0.251494	0.808919	3.65608	1.04752	0.999778	0.216293	1.92919	0.823533	2.40491	1.84514	2.41178	0.0465955	1.11994	0.909537	0.407427	0.018988	1.97468	1.65578	0.714298	1.91501	2.04487	1.03836	0.470483	0.507074	1.55425	0.245994	0.28404	3.6309
328.247	0.161783	0.885982	2.04661	1.31073	0.312552	1.13539	0.628558	1.7361	0.257487	1.26604	0.751145	0.819429	1.54215	0.951144	0.631789	0.918142	1.71385	0.966953	0.851062	0.414418	0.407356	0.36486	0.36715	2.91108	0.838753	0.800713	0.583689	0.532472	0.774002	0.245982	0.232384	0.797898	1.53834	0.737435	1.3411	0.366156	1.10373	0.513829	0.711662	0.590487	1.47656	0.263021	0.492465	0.504171	0.306379	0.865012	1.73934	0.837984	0.477191
329.246	0.515192	0.712534	0.823076	0.80824	0.245333	2.25237	1.13691	1.57293	0.38711	0.48051	0.520672	1.21398	1.10962	0.351676	1.60655	1.3968	0.690101	0.761918	0.848984	0.608778	0.738324	1.0316	1.20745	1.19959	0.860076	0.332519	0.674392	0.370145	0.746918	0.872408	0.364216	1.60839	1.08943	0.393201	1.03087	0.241553	1.11776	0.407656	1.12158	0.920509	1.09597	1.15885	0.569758	1.28314	0.566732	0.800251	1.5554	0.967472	2.29147
329.249	0	0.956235	2.28428	10.3836	0.161608	1.24079	0.810139	1.87963	0.291772	0.947259	3.04608	1.0058	1.84158	1.38519	0.623823	0.82777	1.83642	0.889475	0.867358	0.497061	0.567775	0.505046	0.536722	3.04772	0	1.28568	0.581766	0.122762	3.05708	0.673499	0.914728	2.73896	5.23804	0.677477	1.15544	0.32793	2.35504	0.711346	1.31806	1.09064	2.9106	0.680953	1.95087	0.879681	1.87072	1.93119	11.1321	0.895777	0.33285
330.261	0.0749164	0.952854	1.75587	0.399187	0.427512	2.20998	0.953466	1.07901	0.179963	1.18506	0.47079	0.713131	1.80073	0.819976	0.544726	0.965881	1.91294	0.720716	0.740558	0.123365	0	0.12449	0.127414	1.81937	0.103395	0.777998	0.0497413	0.87453	0.34656	0.0218864	0.123641	0.986947	2.31681	0.262927	1.63578	0.0990352	0.941274	0	0.814001	0.403194	2.41034	0.071685	0.502014	0.222635	0.114154	0.0822759	2.87371	0.105922	0.349156
333.201	0.723652	1.46582	0.425127	0.535545	0.306548	0.332507	0.898031	0.352699	0.281961	0.624264	1.79017	0.558289	0.420477	2.65099	0.788099	1.86755	0.569431	2.44712	0.480818	0.789307	0.810643	0.481315	0.30497	1.19426	0.289573	0.498859	3.28086	0.72021	0.352409	0.815822	1.07668	3.02726	0.243447	0.246332	0.629714	0.576927	0.331888	0.805246	0.577138	0.656421	2.62608	1.07024	0.911982	1.55679	0.357765	0.711687	0.598191	0.289664	0.807791
352.164	0.598172	0.288689	0.877263	1.40138	0.147326	1.60024	1.11521	0.377632	0.863142	1.23037	0.23303	1.32026	1.84512	1.11195	0.990342	0.80916	1.19197	0.985752	0.834881	0.402698	0.77731	1.20765	0.755255	2.80774	0.955119	1.43832	1.18879	1.08709	1.14448	0.501331	0.713608	1.41675	1.2032	1.62874	0.329505	0.814	0.422562	1.16554	1.04479	1.01074	1.79271	1.76443	0.873073	0.803783	0.374943	1.06239	1.26497	0.18767	1.20033
356.277	0	1.1582	2.37241	0.472371	1.0299	2.27067	0.892414	2.89228	0.238949	0.936001	0.464304	0.778384	2.65988	1.18438	0.969071	1.70785	1.11477	0.587442	1.04663	0.301587	0.331286	0.468204	0.576891	2.06655	0.185636	0.442268	0.317319	0.587634	0.688468	0.0856487	0.104866	1.09921	2.80765	0.371804	0.897648	0.273009	1.64391	0.172595	0.493439	0.687583	1.81307	0.41725	0.996482	0.93527	0.222938	0.720103	2.77591	0.644951	1.02464
366.261	0	0.840141	1.97248	0	0.156316	1.62564	1.01624	3.5057	0.269659	0.802076	0.436294	0.426304	1.74758	1.47123	0.592358	0.784539	0.523074	0.586065	0.913843	0.243987	0.0544024	0.53537	0.241515	1.92701	0.12095	0.641707	0	0.266482	1.70083	0.68617	0	1.31938	1.83189	0.0682928	0.413015	0.0584462	1.33172	0	1.53731	0.198107	1.21872	0.348108	0.197186	0.610326	0.0692605	0.232797	1.41035	0.182419	0.340915
367.124	1.03802	0.166749	1.94344	1.6952	3.23979	3.10209	2.72177	1.77411	0.0766051	1.25915	2.01982	2.70556	0.0137921	2.64336	2.56282	1.29754	0.20879	1.81657	0.0935756	1.12008	3.8765	0.105605	1.44566	2.48234	1.4349	0.427379	0.0790575	1.60445	1.16542	2.29829	1.24614	2.63788	0.00111907	1.43981	0.628772	0.176104	0.0232583	1.66487	1.42996	1.30306	1.57206	1.57739	1.22305	0.221819	0.482287	1.12853	0.208039	0.435199	3.31087
368.127	1.2197	0.18259	1.97157	1.85374	3.18592	3.82884	2.92171	1.70501	0.0588354	1.2149	2.85055	2.6147	0.0636599	2.89804	2.91948	1.61854	0.221395	1.94818	0.106822	1.25887	3.93484	0.0856313	1.43445	1.28308	1.42378	0.496557	0.0314606	1.44611	1.24276	2.17069	1.11344	2.98853	0	1.28034	0.615889	0.176697	0	1.94746	1.34065	1.10994	1.43891	1.16921	1.21633	0.286745	0.508657	1.33908	0.252811	0.539396	3.14177
368.278	0.359023	1.09109	2.13031	0.555758	0.134707	1.97786	1.63978	1.56681	0.650536	0.626965	1.15925	1.05618	1.06888	0.844044	0.789374	0.274914	0.975449	0.608898	0.554016	0.272042	0.308681	0.223316	0.321505	2.2128	0.201314	0.910248	0.158868	0.687582	1.81574	0.899235	0.465261	1.00263	1.74717	0.460691	1.2928	0.551876	1.80699	0.461798	1.25838	0.714991	0.887759	0.599595	0.606365	1.77932	0.370382	0.695053	1.29356	0.558714	0.709068
369.121	1.00485	0.196174	2.00435	1.87921	3.37274	3.18311	3.04884	1.83499	0.0734856	1.21614	2.30299	2.82696	0.176148	2.71148	2.78071	1.32666	0.230885	1.94675	0.144669	1.17077	4.04792	0.110736	1.46073	2.70244	1.36257	0.4403	0.088061	1.6764	1.1127	2.47736	1.2095	3.29451	0	1.53176	0.602	0.204592	0	1.93986	1.50238	1.44152	1.57099	1.61753	1.23078	0.273701	0.448035	1.31144	0.276215	0.264897	3.66371
370.086	0.914048	0.509692	2.92211	2.48407	0.179097	3.32968	3.23545	2.86994	0.466528	1.341	3.20361	4.28263	0.13665	2.96422	2.87883	2.74244	0.965099	5.94017	0.349326	1.57855	2.523	0.387953	1.09701	0.655955	2.59096	0.592581	0.397764	0.64069	0.644456	2.43436	2.15691	2.39523	0	1.36496	1.47388	0.316961	0.135025	3.843	2.29376	1.70845	4.13434	0.906787	1.45794	0.812982	0.630049	7.18913	1.09521	0.301448	3.53135
380.255	0.729909	0.623814	0.848898	0.624166	0.591178	0.795633	0.899998	0.955201	0.848836	0.760364	0.720532	1.03441	0.709588	1.00089	0.979219	1.11762	1.34443	0.984969	0.801156	1.03068	0.70647	0.505663	0.973101	1.0733	1.22227	1.0788	0.950392	1.04439	0.890706	1.10115	0.796704	1.05849	0.416241	0.83337	0.616946	0.531192	0.528735	0.914877	1.26307	0.897885	1.2395	0.775638	0.557814	0.536669	0.565127	0.884472	1.61048	0.458	0.6396
386.287	0.103566	0.977721	2.48464	0.171392	1.72855	3.52109	0.654233	1.94088	0.537971	1.01246	0.654974	0.803217	1.263	2.24864	0.786419	0.164262	0.914629	0.582744	0.487424	0.23772	0.246807	0.315834	0.123272	2.67821	0.0956231	3.25596	0.19649	1.2498	2.11464	0.384536	0.388497	0.657116	1.11568	0.625419	1.1146	0.724299	1.42853	0.21977	0.42426	0.337521	0.59737	0.574455	0.510283	1.72635	0.27415	0.495139	1.99739	0.571209	0.734749
396.308	0.430561	1.1334	2.12975	0.609048	0.273105	1.57922	1.38755	1.35206	0.750855	0.614373	1.29412	1.1405	1.09176	0.744786	1.14526	0.350374	0.878863	0.957384	0.417276	0.343047	0.369488	0.260792	0.498893	1.88133	0.518149	0.947917	0.246137	0.712273	1.43659	1.09042	1.02356	0.634847	1.99414	0.505151	1.25172	0.463499	1.461	0.694036	1.2226	1.02231	0.914615	0.628269	0.651981	1.46912	0.322272	0.521342	1.32882	1.21177	0.826579
400.341	0.64659	0.963696	1.70809	0.979984	0.3062	1.05765	1.38238	0.932734	0.862896	0.940663	1.40678	1.15302	0.998942	1.17399	0.863738	0.856014	1.19408	1.05877	0.752305	0.546006	0.953106	0.690118	0.656887	1.95621	1.14757	0.957454	0.663249	1.22938	0.846155	1.18082	0.77813	0.835948	0.951671	0.831244	0.566947	0.80934	1.57809	1.62337	0.917126	0.967273	0.74003	0.989588	0.670429	0.908109	0.815039	0.870409	1.28483	0.933204	0.914448
401.345	0.549763	1.01177	1.66687	0.923232	0.336182	0.995524	1.41673	0.901543	1.04054	1.07129	1.54674	1.20547	0.9945	1.14577	0.830463	0.84981	1.2241	1.0375	0.723759	0.552314	0.916994	0.643151	0.694024	1.9774	1.19024	0.9026	0.617993	1.18842	0.950094	1.24789	0.77156	0.740137	1.02022	0.847403	0.44891	0.856095	2.72611	1.66112	1.05202	0.877025	1.00106	0.930033	0.729429	1.00013	0.759339	0.919361	2.60956	1.02243	0.917451
421.782	1.18122	0.925869	1.27079	1.39154	0.598874	2.16968	1.7264	1.89493	0.501513	0.704267	1.24749	1.0159	0.848037	0.244078	1.09852	0.375576	0.742376	0.558092	0.289228	0.590825	0.680511	0.738609	2.32426	1.29124	3.53763	1.41871	0.63756	0.563667	0.946583	1.86403	1.65622	1.09079	0.615644	1.34298	0.401937	0.838444	0.547799	0.753429	0.594422	0.553889	0.337453	0.793077	0.603584	0.831475	0.801401	0.969211	1.55148	2.16962	0.689363
422.282	1.09906	0.740048	1.62449	1.08566	0.395462	5.60321	2.79526	2.05947	0.51532	0.845108	1.19829	1.08819	0.809853	0.257655	1.09997	1.55873	0.72908	0.436473	0.587124	0.764132	0.896257	1.08903	0.625015	1.07381	1.37314	1.30575	0.725652	0.880282	1.0072	1.71359	0.638885	0.811948	0.273013	1.06817	0.265144	0.558636	0.712314	0.639911	0.867319	0.747008	0.923887	1.11255	0.745799	1.22062	0.709276	0.8569	1.86046	0.858612	0.751333
428.362	0.531365	0.823629	1.62146	0.712033	0.204974	1.03565	1.42472	0.945019	1.20371	0.895737	1.01467	1.3946	1.03741	0.718732	0.789063	0.717664	1.19047	0.853783	0.842271	0.751289	0.571223	0.665449	0.730098	1.37254	0.820191	1.00636	0.60756	1.06173	0.827239	0.752339	0.771686	0.567846	1.30096	0.580075	0.414252	0.868277	1.75499	2.62049	0.774382	0.581642	0.929385	0.926237	0.622809	1.41528	0.757935	0.555662	2.48402	0.945463	0.89238
442.314	0.104048	0.989039	1.19291	0.0567407	0.240422	0.841634	0.626502	0.934797	0.102803	1.28219	0.326784	0.806554	2.64013	1.29524	1.35097	2.02583	1.21149	1.03441	1.41094	1.52983	2.06963	1.97396	0.748731	1.73746	1.30167	1.27912	2.98552	0.336203	0.397062	0.274613	1.00537	0.273691	0.390594	1.01632	0.622461	0.752947	0.204734	0.451354	1.17689	1.19409	1.60185	1.0383	0.84838	0.0921688	0.866037	0.706056	0.607641	1.22674	1.17203
448.339	0.97778	1.15261	2.89712	1.61369	0.225976	0.613143	1.12385	0.404117	0.831424	0.600164	1.43916	3.42876	1.31249	0.559289	1.1756	0.664477	1.28792	1.14561	0.877868	0.415657	1.70519	0.226877	0.498519	1.34231	0.887186	1.01623	0.365547	1.09987	0.318471	1.61338	1.48009	3.67527	0.306164	0.398568	0.493943	0.61629	8.97458	0.770004	0.83912	0.861602	1.12342	0.594276	0.551527	2.12465	0.911729	0.525714	0.809257	0.902329	0.964196
450.355	1.11925	0.838777	1.28385	1.00386	0.495102	0.746612	0.936906	0.737983	0.940509	0.740339	0.676582	0.951871	1.19829	0.98094	1.2349	0.8872	0.912268	1.00934	0.68306	0.704128	1.11237	0.560584	0.531668	1.31485	0.906618	1.53261	0.616248	1.27979	0.851898	0.89206	1.47563	1.12724	0.604175	1.08796	0.539089	0.684313	0.91424	1.32386	0.764303	1.28387	1.18193	0.782724	0.826598	0.859322	0.752178	0.889741	0.914852	1.1243	1.05063
452.371	0.662812	1.06525	1.80441	0.553247	0.231152	1.28279	1.26518	0.810326	1.0279	0.587724	0.896258	1.40939	0.746687	0.770858	0.811981	0.808227	1.24734	1.20464	0.688305	0.617277	1.55259	0.309117	0.511456	1.29708	1.125	1.10048	0.628755	0.921867	1.01548	1.41533	1.148	0.752916	0.569861	0.757613	0.342781	0.453413	1.1372	0.71003	0.786148	0.823668	1.49014	0.655246	0.498733	0.668141	1.13639	0.418191	1.05224	1.03878	0.832087
454.386	0.48136	0.95343	1.96292	0.555097	0.36717	1.6429	1.78577	0.911807	1.44085	0.838629	0.994067	1.62592	0.576185	0.891944	0.734404	0.807111	1.21763	1.09086	0.786131	0.854937	0.905814	0.40225	0.680405	1.78172	0.870501	1.58328	0.573677	1.43816	0.869816	1.13937	1.01658	0.729502	0.948862	0.769717	0.634015	0.789348	1.1914	0.942718	0.880291	0.657777	1.22068	0.715181	0.691041	1.30468	1.08112	0.396684	1.74004	0.809227	1.17745
468.307	1.04213	0.585457	0.754401	0.92582	0.775021	0.727783	0.885323	0.987381	0.384428	0.766959	1.33487	0.425644	0.734273	0.826018	0.775672	0.771487	0.885002	0.646395	1.03411	0.54176	1.59183	0.992142	0.588455	1.88331	1.42032	0.467209	1.76059	0.443065	0.501856	1.59064	0.687451	0.903162	0.132746	1.09562	0.369558	0.610703	0.232482	0.691938	1.19335	1.21557	1.13079	1.10507	0.42672	0.539802	0.957754	0.83543	0.651163	0.696769	0.290259
469.311	1.09419	0.606258	0.80636	0.850482	0.831866	0.804865	0.864413	1.09841	0.371757	0.659855	1.60778	0.332253	0.798158	0.828558	0.752736	0.81608	0.870435	0.627951	1.13971	0.50851	1.62164	0.951918	0.562186	2.00133	1.5303	0.492153	2.05129	0.378652	0.350104	1.87245	0.506331	0.830096	0.145408	1.13538	0.502944	0.598446	0.258792	0.689485	1.17275	1.17853	1.1327	1.00396	0.314296	0.51726	0.894856	0.846962	0.647609	0.600632	0.274217
480.343	1.20874	1.22188	1.17355	0.824273	0.638423	1.67332	1.78518	1.31818	0.824004	1.26034	1.05533	0.945143	0.848497	1.0957	0.903558	0.991563	0.7794	1.55908	1.10917	0.670515	1.11174	0.571219	0.600098	1.39176	1.03642	1.05964	1.0966	1.07317	0.370565	0.978064	0.550692	0.689326	0.534963	1.03558	0.654336	0.9473	0.42523	1.10715	1.09494	1.04619	1.82033	0.844854	1.08322	1.02545	0.925996	0.769433	1.69782	0.906042	0.76138
481.347	1.11746	1.34435	1.16824	0.783647	0.750787	1.93771	1.84665	1.37354	1.09058	1.69271	1.46257	0.87706	0.910497	1.17027	0.958223	0.887266	0.803164	1.72366	1.08555	0.651402	1.11159	0.614496	0.56181	1.54297	1.01031	1.05988	1.11671	1.22861	0.357896	1.2381	0.64544	0.640978	0.561937	1.10623	0.760943	0.922985	0.570311	1.08755	0.728382	1.2988	2.28851	0.855683	1.49582	0.458934	1.05831	1.13737	2.00104	0.86467	0.819118
482.323	1.05957	0.863246	0.608457	0.895615	0.997974	1.72226	1.23839	1.41258	0.527495	1.07753	0.673935	0.755444	1.18994	1.0039	0.937561	1.22689	1.02559	1.05875	0.918849	0.604899	0.99974	0.830926	0.524591	1.47252	1.22101	0.583586	1.91529	0.699383	0.306701	1.35849	0.641297	0.570031	0.271579	0.97221	0.296023	0.543962	0.382989	0.920056	1.18004	1.1686	1.85008	0.811573	0.647663	0.76588	0.993557	0.777062	1.60083	0.520903	0.479893
482.359	0.968135	1.28624	1.12975	0.873209	0.688832	1.61623	1.95576	1.64211	0.61666	1.09023	1.02443	0.717606	0.924986	1.04301	1.05858	0.89286	0.959638	1.64623	1.34839	0.561502	1.21473	0.497076	0.509834	1.60885	0.795577	0.937848	1.10995	1.70114	0.51648	0.988766	0.436491	0.544467	0.325972	1.25288	0.702465	0.764716	0.385926	0.806485	0.868354	1.1837	2.04046	0.813269	1.07514	0.835724	1.15581	0.83039	2.06277	0.837907	0.634171
483.362	0.971144	1.07032	0.772001	0.89693	0.947128	1.56804	1.56374	1.7295	0.602951	0.87491	0.418315	0.780982	0.836316	1.07465	0.813923	0.907213	0.899258	1.66423	1.21871	0.659259	1.22964	0.49972	0.495124	1.55547	0.78448	1.02053	1.11256	1.37547	0.552237	1.56281	0.490529	0.745602	0.463928	1.10378	1.05562	0.707316	0.733109	0.769576	0.852959	0.844579	2.64649	0.783072	1.12415	1.76545	1.74529	0.840094	2.84753	0.854322	0.649897
485.085	0.41033	0.106594	2.73132	2.28325	3.40785	3.88374	2.6709	9.67203	0.0372804	2.72243	5.49617	3.78972	0.0220633	8.82247	3.26777	1.37113	0.078778	1.95754	0.0146715	0.521234	4.02467	0	0.821265	5.22372	1.45856	0.337371	0.00714697	1.90506	1.19371	3.5294	1.64587	2.9945	0	1.52844	0.0409884	0.0161858	0	2.5737	1.27131	0.473806	0.960545	1.34751	0.77547	0.294704	0.0530382	0.77003	0.0244452	0.166814	10.6086
494.323	1.17321	0.784451	0.793429	0.801804	0.565018	1.08308	1.06263	1.17388	0.732937	0.963273	1.40437	0.742757	0.626327	0.786208	1.12404	0.868824	0.974781	0.848424	1.02622	0.592296	1.45718	0.86387	0.618841	1.68527	1.27262	0.70548	1.0261	0.990394	0.411953	1.36032	0.917254	0.603458	0.389661	0.881585	0.624245	0.847276	0.443535	0.787716	0.849633	0.97845	0.984938	1.07894	0.698535	0.961917	1.09554	0.723962	0.875789	0.808099	0.608289
496.302	0.00114599	0.00268111	0.00337239	0.00280793	0.743534	0.751061	0.982039	0.00122275	0.692268	0.00174676	1.24164	-0.0351472	0.00205621	0.00130429	-0.00839215	0.621562	-0.022134	-0.00405324	0.258651	714.138	0.0237772	1.27236	0.0130032	-0.00251507	0.00224872	0.00270748	0.00194185	1.19236	0.523939	1.13196	0.675914	0.0181936	0.524267	1.01305	0.642261	0.959097	0.704668	0.00132129	1.02562	1.16913	1.12082	0.00229501	0.934001	1.00229	1.22259	0.872423	1.14544	0.756721	0.751175
496.337	0.88919	0.934004	0.972554	1.11755	0.715874	1.13962	1.22321	1.19591	0.711575	1.15826	1.38889	0.929057	0.866579	1.02664	1.01369	0.883231	0.872075	1.03716	0.734988	0.955524	1.05086	0.873213	0.642808	1.36529	1.17412	0.881165	1.02155	1.11931	0.48278	1.24319	0.615277	0.426929	0.487855	0.970524	0.676585	0.81939	0.661454	0.8957	1.12947	1.23923	1.01811	1.00828	0.90885	0.992228	1.25158	0.859379	1.11778	0.670839	0.726659
506.357	1.33903	1.01536	0.812038	1.05202	1.32222	2.14657	1.27398	1.04103	0.744409	1.24262	1.02034	2.19805	0.744322	0.799085	0.575416	0.961153	0.918446	1.14957	0.810835	0.289823	1.28367	0.339371	0.421261	1.06984	1.04164	1.2049	0.632243	0.886084	0.52675	1.18209	0.689284	0.920757	0.749224	1.10596	0.763425	0.471879	0.564574	1.00143	1.29643	0.938102	1.65213	0.858212	1.10368	1.31377	1.31977	1.01321	1.27658	0.823182	0.705141
508.375	1.26076	1.44325	1.0671	1.00688	1.19731	1.68514	2.31056	1.83323	0.894898	1.04235	1.324	1.02577	0.885405	1.00274	1.16404	0.875898	1.16802	1.37105	1.6547	0.684776	0.75473	0.423631	0.765152	1.31975	1.2936	0.805191	0.849668	1.66467	0.27891	1.58784	0.735645	0.524224	0.650832	0.976495	0.422668	0.818211	0.825884	1.28271	0.840375	1.05596	2.63205	0.792174	0.611655	1.32002	1.04741	1.38558	2.27965	1.43137	0.912553
509.376	1.13506	1.58739	0.780645	1.0158	0.847918	2.35345	2.40548	2.31176	0.797832	1.23459	0.858289	1.04162	1.24079	1.005	1.69916	0.691845	2.29574	1.49923	2.14246	1.43521	0.629707	0.739239	1.53558	2.30339	0.979246	1.26747	1.11616	1.66705	0.652698	1.4135	0.601066	0.670814	0.457496	1.00096	0.603325	0.777911	0.685268	0.998851	0.846788	1.02503	1.9177	0.731258	0.915523	1.16659	1.0625	0.844536	1.64256	1.17879	0.844243
511.355	0.942307	1.13152	0.895899	0.843622	0.964699	1.9527	1.35177	1.143	0.671665	1.45514	1.26111	0.935291	1.38395	0.769298	0.951534	1.47109	0.884046	1.77151	0.596504	0.565751	0.934673	0.639035	0.330284	1.04386	0.968947	0.757233	1.62341	0.854582	0.323412	0.814557	0.651535	0.803753	0.56768	0.957281	0.407517	0.547802	0.49916	1.00054	1.09952	1.17557	2.81399	1.2323	0.992163	0.679862	0.98496	1.06734	4.11495	0.753593	0.986858
515.205	0.588995	0.561875	0.901004	0.885109	0.559627	1.37437	1.52984	0.432882	0.384339	0.989741	1.19658	1.03076	0.554451	1.07811	0.760447	0.55716	1.17721	1.83349	1.47497	0.661871	1.9095	0.966217	1.11863	1.83051	0.674694	2.12078	0.579084	1.2586	0.309834	0.994926	0.828237	0.977876	0.0517654	1.35882	0.679675	1.55002	0.388093	1.23075	0.871199	1.00586	1.35631	0.959559	0.760487	0.613268	1.1987	0.651816	0.861722	0.74642	0.884594
516.304	1.22895	0.793413	0.746501	0.822244	0.982683	1.00832	1.13077	1.11533	0.669722	0.910113	1.63829	0.677619	0.602238	0.593703	1.17947	0.935946	1.0843	0.881914	1.19113	0.512575	1.50675	0.886614	0.526912	1.69766	1.61915	0.65274	1.08442	0.969531	0.388208	1.31369	1.02777	0.558164	0.420614	0.713979	0.907569	0.740124	0.426665	0.67226	0.778615	0.960483	0.713952	1.07232	0.642752	0.936327	1.25917	0.740289	0.998622	0.82575	0.570466
516.313	1.14916	0.945098	1.53097	0.896671	1.00895	1.97114	1.27045	1.5815	0.592051	1.03701	1.62882	0.715125	1.13324	1.05599	0.876872	1.15551	0.453148	0.545472	0.793591	0.629921	0.590687	0.959476	0.605404	0.936307	1.06744	1.09044	1.41271	1.13272	0.354268	1.19028	0.356833	0.478506	0.433702	0.997041	0.589473	0.645338	0.418046	1.11731	1.10054	1.56472	1.05798	1.00484	1.01119	1.01983	1.49258	0.692625	1.34174	0.628694	0.490042
518.32	1.0429	0.867233	0.972507	1.08319	0.882692	1.10408	1.00587	1.09697	0.793415	1.13182	1.16186	0.936613	0.973251	0.934093	0.989196	0.864028	0.940149	0.934101	0.773262	0.908655	0.972953	0.863941	0.812054	1.11214	1.20062	0.819566	1.01611	1.04122	0.587139	1.2439	0.737626	0.81595	0.644892	1.0152	0.804122	0.838035	0.73271	0.906849	1.10479	1.22383	1.02197	0.988845	1.044	0.983595	1.2338	0.867274	1.11174	0.912484	0.735782
518.322	0.880587	0.797799	1.00509	0.513787	0.553601	0.680698	0.849433	0.784581	0.330229	1.00293	1.7551	0.331256	0.913067	0.685518	1.33696	1.14428	0.355481	1.59995	0.793104	0.655152	1.61769	1.27618	0.584464	1.93889	0.965766	0.611159	0.886359	0.787326	0.39389	1.6753	0.775509	0.977578	0.140796	1.06604	0.401917	0.606709	0.19471	0.881959	1.26183	1.41428	1.90398	1.69087	0.78816	0.601017	0.78179	0.60427	0.465805	0.418756	0.590744
519.323	0.827028	0.884605	0.991232	1.09983	0.868666	0.999255	1.12582	1.12414	0.825084	1.13364	1.20685	0.957082	0.904836	1.01184	0.959232	0.862176	0.922161	0.918672	0.767682	0.951933	1.0484	0.992232	0.73774	1.08689	1.08206	0.885325	1.02671	1.00132	0.612371	1.21603	0.588502	0.870107	0.551899	0.969944	0.723102	0.813745	0.747972	0.890657	1.18912	1.21044	1.01231	0.993715	1.01885	0.996295	1.22517	0.946182	1.21551	0.77905	0.711377
522.354	1.01392	0.995413	1.25349	0.809409	0.583035	1.29652	1.15049	1.06271	0.749219	1.17714	1.37102	0.991433	0.915775	0.886019	1.16646	0.839501	0.852356	1.4864	0.975856	0.791205	1.16305	0.861511	0.535214	1.30537	0.859374	1.11472	0.97235	1.26526	0.434287	1.23527	0.950777	0.716539	0.49779	1.03124	0.697486	1.07263	0.769016	1.3554	0.771584	1.00389	1.31828	1.00647	1.03168	1.23902	1.40199	0.840085	1.18919	0.975657	0.82517
524.37	1.37867	1.07796	1.03961	1.0892	0.788135	1.27755	1.46401	1.47402	0.671924	1.24368	1.24078	0.764834	0.790149	0.928299	0.98862	0.84637	0.980403	1.2856	0.948765	0.782105	1.20982	0.834059	0.601381	1.27438	1.27199	1.17878	1.03386	0.989829	0.695992	1.45159	0.699604	0.796121	0.470598	1.19053	0.46669	0.755286	0.543594	0.944193	1.16355	0.959394	1.34426	0.967306	1.03105	1.11483	1.09238	0.921768	1.61387	0.822823	0.675492
524.369	0.725244	0.894605	0.997823	1.10493	0.338797	1.19127	1.23143	1.39353	0.419482	1.00184	0.444391	0.824627	0.723191	0.75359	0.717079	0.885128	0.848641	0.663837	0.873766	0.244817	1.26806	0.881059	0.502367	1.13769	1.10804	1.15322	0.911577	1.26315	0.967013	1.89064	0.646743	0.714416	0.104885	1.83252	0.459727	0.715434	0.684065	0.748574	0.878942	1.39126	1.29382	1.04586	0.832229	1.02714	1.34996	1.15244	0.989487	0.51146	0.685216
544.336	1.05767	0.956535	1.30388	0.778815	0.608365	1.3008	1.06745	1.03857	0.762813	1.41566	1.33341	0.984497	1.00178	0.892118	1.222	0.892686	0.879443	1.26242	1.06236	0.823526	1.04673	0.932863	0.550624	1.2451	0.839118	1.05562	1.03041	1.0643	0.460728	1.15116	0.899514	0.704841	0.589429	1.06559	0.803183	1.03602	0.735157	1.40781	0.791609	1.00209	1.31883	0.857181	1.03952	1.30055	1.19247	0.834111	1.38181	0.921305	0.887696
546.352	0.982132	0.935708	1.07475	1.27617	1.01862	1.37933	1.33717	1.40405	0.330166	1.13532	1.59679	1.0276	0.687075	0.747873	0.431936	0.922731	0.82485	0.668379	0.90631	0.733927	0.0358775	0.910999	0.440653	1.1451	1.57018	1.20713	0.899296	0.946858	0.662226	2.10002	0.571848	0.690581	0.343921	1.43127	0.4289	0.730234	0.446351	0.9096	0.991404	0.910422	1.44635	1.02927	0.551911	0.760799	1.43672	0.475883	0.970529	0.628506	0.486307
547.353	1.30127	1.04156	1.07347	1.16879	1.01319	1.4523	1.70941	1.55372	0.414386	0.370327	1.20616	0.802253	0.742268	0.688675	1.56346	0.796608	2.33123	0.558021	1.73003	0.620094	1.27945	0.914839	0.55391	3.20424	1.4287	1.09595	0.650751	0.878676	0.723283	1.59826	0.686977	0.750063	0.340723	0.636091	0.391884	0.420467	0.490556	0.87192	0.880992	0.942126	1.37635	0.962063	1.022	0.862923	1.12281	0.876771	1.56294	0.835605	0.543593
548.367	1.6659	1.05523	1.13642	1.03657	0.847423	1.4399	1.54571	1.27311	1.02433	0.850819	1.03893	0.714407	0.729672	0.756899	0.84679	0.39135	0.615884	1.55423	0.810272	0.349468	1.65542	0.594004	0.30502	1.16911	1.36778	1.35028	1.14741	0.862105	0.653817	1.03804	1.0904	0.978681	0.38471	1.16513	0.484406	0.993978	0.504007	1.85533	1.15749	0.914266	1.39233	0.947963	0.845039	0.505947	1.33079	0.736685	0.895048	1.47728	0.629765
570.352	0.855049	0.72361	1.0825	0.932398	0.417285	1.96935	1.56961	0.80595	0.443279	0.924152	1.08214	0.902338	1.36751	0.630125	1.41268	1.39309	0.848014	1.08064	1.14433	0.372025	0.994647	0.78764	0.741214	1.64236	0.827583	1.1108	1.14221	0.687167	0.23651	0.994717	0.528767	0.658507	0.869622	1.22133	0.554218	0.511272	0.780105	1.76082	1.17298	0.959452	1.28437	1.18624	0.944424	1.56564	1.30275	0.512454	1.57349	0.573259	0.672791
585.27	1.07393	0.389254	0.54633	2.43993	0.742625	0.364604	0.944143	0.446784	4.9706	1.14496	2.32457	1.25095	0.465043	0.497769	0.471537	0.512664	0.703308	1.19147	0.663463	0.634323	0.486144	0.298243	1.19116	1.44528	0.814401	0.309526	0.482757	2.98589	2.54132	3.04622	0.858119	2.3457	1.00192	2.07677	1.99402	0.74386	2.36144	1.12366	1.64092	1.15915	2.01727	2.85074	1.42443	3.37487	1.29965	0.932525	3.26648	1.0544	1.86809
590.317	0.743104	0.847462	0.799939	0.669437	1.43274	2.25595	1.33843	1.50888	0.474123	1.21087	0.499275	1.47391	0.995947	0.716349	2.1438	1.29996	1.19076	0.986965	1.0936	1.40463	0.626147	1.08006	0.887346	1.7715	1.17655	1.04667	0.621008	0.205282	0.487942	0.55523	0.163272	0.930868	1.99346	0.992148	0.343552	0.664271	0.941325	0.708627	1.16027	1.05919	1.03212	1.37566	0.998232	0.909569	1.21122	0.468017	2.82602	0.716798	1.53998
[truncated: 53 more columns]
