# Supplementary material for: Integrated metabolomics and metagenomics analysis of plasma and urine identified microbial metabolites associated with coronary heart disease
Source: Sci Rep. 2016 Mar 2;6:22525. doi: 10.1038/srep22525 (PMC4773756; doi:10.1038/srep22525)
Supplement: Supplementary Dataset S2 [file srep22525-s3.xls]

## Sheet: LPCs correlation
spearman correlation analysis of 15 plasma significant glycerophosphocholine metabolites
LPCs_ID1	LPCs_ID2	correlation	p.value	adjusted.p.value
LysoPC(14:0)	LysoPC(14:0)	1	0	0
LysoPC(P-16:0)	LysoPC(P-16:0)	1	0	0
LysoPC(15:0)	LysoPC(15:0)	1	0	0
LysoPC(16:1(9Z))	LysoPC(16:1(9Z))	1	0	0
1-Palmitoylglycerophosphocholine	1-Palmitoylglycerophosphocholine	1	0	0
LysoPC(18:4(6Z,9Z,12Z,15Z))	LysoPC(18:4(6Z,9Z,12Z,15Z))	1	0	0
LysoPC(18:3(9Z,12Z,15Z))	LysoPC(18:3(9Z,12Z,15Z))	1	0	0
LysoPC(18:3(6Z,9Z,12Z))	LysoPC(18:3(6Z,9Z,12Z))	1	0	0
1-Oleoylglycerophosphocholine	1-Oleoylglycerophosphocholine	1	0	0
LysoPC(18:0)	LysoPC(18:0)	1	0	0
LysoPC(0:0/18:0)	LysoPC(0:0/18:0)	1	0	0
LysoPC(20:4(5Z,8Z,11Z,14Z))	LysoPC(20:4(5Z,8Z,11Z,14Z))	1	0	0
LysoPC(20:3(5Z,8Z,11Z))	LysoPC(20:3(5Z,8Z,11Z))	1	0	0
LysoPC(22:5(4Z,7Z,10Z,13Z,16Z))	LysoPC(22:5(4Z,7Z,10Z,13Z,16Z))	1	0	0
LysoPC(22:6(4Z,7Z,10Z,13Z,16Z,19Z))	LysoPC(22:6(4Z,7Z,10Z,13Z,16Z,19Z))	1	0	0
1-Oleoylglycerophosphocholine	LysoPC(20:4(5Z,8Z,11Z,14Z))	0.929579	0	0
LysoPC(20:4(5Z,8Z,11Z,14Z))	1-Oleoylglycerophosphocholine	0.929579	0	0
1-Palmitoylglycerophosphocholine	LysoPC(18:3(9Z,12Z,15Z))	0.873973	0	0
LysoPC(18:3(9Z,12Z,15Z))	1-Palmitoylglycerophosphocholine	0.873973	0	0
LysoPC(P-16:0)	LysoPC(18:0)	0.861047	0	0
LysoPC(18:0)	LysoPC(P-16:0)	0.861047	0	0
LysoPC(14:0)	LysoPC(16:1(9Z))	0.854137	0	0
LysoPC(16:1(9Z))	LysoPC(14:0)	0.854137	0	0
1-Palmitoylglycerophosphocholine	LysoPC(18:0)	0.831757	0	0
LysoPC(18:0)	1-Palmitoylglycerophosphocholine	0.831757	0	0
LysoPC(18:0)	LysoPC(20:3(5Z,8Z,11Z))	0.831553	0	0
LysoPC(20:3(5Z,8Z,11Z))	LysoPC(18:0)	0.831553	0	0
LysoPC(16:1(9Z))	LysoPC(18:0)	0.815313	0	0
LysoPC(18:0)	LysoPC(16:1(9Z))	0.815313	0	0
LysoPC(18:0)	LysoPC(0:0/18:0)	0.80284	0	0
LysoPC(0:0/18:0)	LysoPC(18:0)	0.80284	0	0
1-Oleoylglycerophosphocholine	LysoPC(18:0)	0.783106	0	0
LysoPC(18:0)	1-Oleoylglycerophosphocholine	0.783106	0	0
LysoPC(0:0/18:0)	LysoPC(20:3(5Z,8Z,11Z))	0.782212	0	0
LysoPC(20:3(5Z,8Z,11Z))	LysoPC(0:0/18:0)	0.782212	0	0
LysoPC(18:0)	LysoPC(20:4(5Z,8Z,11Z,14Z))	0.779249	0	0
LysoPC(20:4(5Z,8Z,11Z,14Z))	LysoPC(18:0)	0.779249	0	0
LysoPC(P-16:0)	LysoPC(20:4(5Z,8Z,11Z,14Z))	0.779068	0	0
LysoPC(20:4(5Z,8Z,11Z,14Z))	LysoPC(P-16:0)	0.779068	0	0
LysoPC(P-16:0)	1-Oleoylglycerophosphocholine	0.774545	0	0
1-Oleoylglycerophosphocholine	LysoPC(P-16:0)	0.774545	0	0
LysoPC(14:0)	LysoPC(18:3(6Z,9Z,12Z))	0.772871	0	0
LysoPC(18:3(6Z,9Z,12Z))	LysoPC(14:0)	0.772871	0	0
LysoPC(16:1(9Z))	1-Palmitoylglycerophosphocholine	0.772667	0	0
1-Palmitoylglycerophosphocholine	LysoPC(16:1(9Z))	0.772667	0	0
LysoPC(15:0)	LysoPC(18:0)	0.771265	0	0
LysoPC(18:0)	LysoPC(15:0)	0.771265	0	0
LysoPC(14:0)	1-Palmitoylglycerophosphocholine	0.759854	0	0
1-Palmitoylglycerophosphocholine	LysoPC(14:0)	0.759854	0	0
LysoPC(14:0)	LysoPC(15:0)	0.759673	0	0
LysoPC(15:0)	LysoPC(14:0)	0.759673	0	0
LysoPC(18:3(9Z,12Z,15Z))	LysoPC(18:0)	0.754596	0	0
LysoPC(18:0)	LysoPC(18:3(9Z,12Z,15Z))	0.754596	0	0
LysoPC(14:0)	LysoPC(18:0)	0.750287	0	0
LysoPC(18:0)	LysoPC(14:0)	0.750287	0	0
LysoPC(15:0)	LysoPC(16:1(9Z))	0.750027	0	0
LysoPC(16:1(9Z))	LysoPC(15:0)	0.750027	0	0
LysoPC(20:4(5Z,8Z,11Z,14Z))	LysoPC(22:5(4Z,7Z,10Z,13Z,16Z))	0.748297	0	0
LysoPC(22:5(4Z,7Z,10Z,13Z,16Z))	LysoPC(20:4(5Z,8Z,11Z,14Z))	0.748297	0	0
1-Palmitoylglycerophosphocholine	1-Oleoylglycerophosphocholine	0.74772	0	0
1-Oleoylglycerophosphocholine	1-Palmitoylglycerophosphocholine	0.74772	0	0
LysoPC(16:1(9Z))	LysoPC(18:3(6Z,9Z,12Z))	0.731073	0	0
LysoPC(18:3(6Z,9Z,12Z))	LysoPC(16:1(9Z))	0.731073	0	0
1-Palmitoylglycerophosphocholine	LysoPC(20:3(5Z,8Z,11Z))	0.723021	0	0
LysoPC(20:3(5Z,8Z,11Z))	1-Palmitoylglycerophosphocholine	0.723021	0	0
LysoPC(P-16:0)	1-Palmitoylglycerophosphocholine	0.722512	0	0
1-Palmitoylglycerophosphocholine	LysoPC(P-16:0)	0.722512	0	0
LysoPC(16:1(9Z))	1-Oleoylglycerophosphocholine	0.718203	0	0
1-Oleoylglycerophosphocholine	LysoPC(16:1(9Z))	0.718203	0	0
LysoPC(16:1(9Z))	LysoPC(20:3(5Z,8Z,11Z))	0.714404	0	0
LysoPC(20:3(5Z,8Z,11Z))	LysoPC(16:1(9Z))	0.714404	0	0
LysoPC(P-16:0)	LysoPC(20:3(5Z,8Z,11Z))	0.713601	0	0
LysoPC(20:3(5Z,8Z,11Z))	LysoPC(P-16:0)	0.713601	0	0
1-Oleoylglycerophosphocholine	LysoPC(22:5(4Z,7Z,10Z,13Z,16Z))	0.712673	0	0
LysoPC(22:5(4Z,7Z,10Z,13Z,16Z))	1-Oleoylglycerophosphocholine	0.712673	0	0
LysoPC(P-16:0)	LysoPC(0:0/18:0)	0.711203	0	0
LysoPC(0:0/18:0)	LysoPC(P-16:0)	0.711203	0	0
LysoPC(18:4(6Z,9Z,12Z,15Z))	LysoPC(18:3(9Z,12Z,15Z))	0.708941	0	0
LysoPC(18:3(9Z,12Z,15Z))	LysoPC(18:4(6Z,9Z,12Z,15Z))	0.708941	0	0
1-Palmitoylglycerophosphocholine	LysoPC(20:4(5Z,8Z,11Z,14Z))	0.706114	0	0
LysoPC(20:4(5Z,8Z,11Z,14Z))	1-Palmitoylglycerophosphocholine	0.706114	0	0
LysoPC(14:0)	LysoPC(18:3(9Z,12Z,15Z))	0.704463	0	0
LysoPC(18:3(9Z,12Z,15Z))	LysoPC(14:0)	0.704463	0	0
LysoPC(16:1(9Z))	LysoPC(20:4(5Z,8Z,11Z,14Z))	0.701851	0	0
LysoPC(20:4(5Z,8Z,11Z,14Z))	LysoPC(16:1(9Z))	0.701851	0	0
LysoPC(18:3(6Z,9Z,12Z))	LysoPC(18:0)	0.700211	0	0
LysoPC(18:0)	LysoPC(18:3(6Z,9Z,12Z))	0.700211	0	0
LysoPC(14:0)	LysoPC(20:3(5Z,8Z,11Z))	0.697632	0	0
LysoPC(20:3(5Z,8Z,11Z))	LysoPC(14:0)	0.697632	0	0
LysoPC(16:1(9Z))	LysoPC(18:3(9Z,12Z,15Z))	0.69277	0	0
LysoPC(18:3(9Z,12Z,15Z))	LysoPC(16:1(9Z))	0.69277	0	0
LysoPC(P-16:0)	LysoPC(16:1(9Z))	0.688088	0	0
LysoPC(16:1(9Z))	LysoPC(P-16:0)	0.688088	0	0
LysoPC(16:1(9Z))	LysoPC(0:0/18:0)	0.687432	0	0
LysoPC(0:0/18:0)	LysoPC(16:1(9Z))	0.687432	0	0
LysoPC(P-16:0)	LysoPC(22:5(4Z,7Z,10Z,13Z,16Z))	0.683349	0	0
LysoPC(22:5(4Z,7Z,10Z,13Z,16Z))	LysoPC(P-16:0)	0.683349	0	0
LysoPC(15:0)	1-Palmitoylglycerophosphocholine	0.679357	0	0
1-Palmitoylglycerophosphocholine	LysoPC(15:0)	0.679357	0	0
LysoPC(P-16:0)	LysoPC(15:0)	0.673499	0	0
LysoPC(15:0)	LysoPC(P-16:0)	0.673499	0	0
LysoPC(15:0)	LysoPC(18:3(9Z,12Z,15Z))	0.672278	0	0
LysoPC(18:3(9Z,12Z,15Z))	LysoPC(15:0)	0.672278	0	0
LysoPC(18:3(6Z,9Z,12Z))	1-Oleoylglycerophosphocholine	0.670389	0	0
1-Oleoylglycerophosphocholine	LysoPC(18:3(6Z,9Z,12Z))	0.670389	0	0
1-Palmitoylglycerophosphocholine	LysoPC(18:4(6Z,9Z,12Z,15Z))	0.668444	0	0
LysoPC(18:4(6Z,9Z,12Z,15Z))	1-Palmitoylglycerophosphocholine	0.668444	0	0
LysoPC(18:3(6Z,9Z,12Z))	LysoPC(20:4(5Z,8Z,11Z,14Z))	0.666442	0	0
LysoPC(20:4(5Z,8Z,11Z,14Z))	LysoPC(18:3(6Z,9Z,12Z))	0.666442	0	0
LysoPC(18:3(9Z,12Z,15Z))	LysoPC(20:3(5Z,8Z,11Z))	0.662903	0	0
LysoPC(20:3(5Z,8Z,11Z))	LysoPC(18:3(9Z,12Z,15Z))	0.662903	0	0
1-Palmitoylglycerophosphocholine	LysoPC(18:3(6Z,9Z,12Z))	0.662744	0	0
LysoPC(18:3(6Z,9Z,12Z))	1-Palmitoylglycerophosphocholine	0.662744	0	0
1-Palmitoylglycerophosphocholine	LysoPC(0:0/18:0)	0.6615	0	0
LysoPC(0:0/18:0)	1-Palmitoylglycerophosphocholine	0.6615	0	0
LysoPC(18:3(9Z,12Z,15Z))	1-Oleoylglycerophosphocholine	0.659159	0	0
1-Oleoylglycerophosphocholine	LysoPC(18:3(9Z,12Z,15Z))	0.659159	0	0
LysoPC(15:0)	LysoPC(18:3(6Z,9Z,12Z))	0.658176	0	0
LysoPC(18:3(6Z,9Z,12Z))	LysoPC(15:0)	0.658176	0	0
LysoPC(14:0)	LysoPC(0:0/18:0)	0.646098	0	0
LysoPC(0:0/18:0)	LysoPC(14:0)	0.646098	0	0
1-Oleoylglycerophosphocholine	LysoPC(20:3(5Z,8Z,11Z))	0.638554	0	0
LysoPC(20:3(5Z,8Z,11Z))	1-Oleoylglycerophosphocholine	0.638554	0	0
LysoPC(20:4(5Z,8Z,11Z,14Z))	LysoPC(20:3(5Z,8Z,11Z))	0.637661	0	0
LysoPC(20:3(5Z,8Z,11Z))	LysoPC(20:4(5Z,8Z,11Z,14Z))	0.637661	0	0
1-Oleoylglycerophosphocholine	LysoPC(0:0/18:0)	0.637356	0	0
LysoPC(0:0/18:0)	1-Oleoylglycerophosphocholine	0.637356	0	0
LysoPC(15:0)	LysoPC(20:3(5Z,8Z,11Z))	0.636044	0	0
LysoPC(20:3(5Z,8Z,11Z))	LysoPC(15:0)	0.636044	0	0
LysoPC(18:0)	LysoPC(22:5(4Z,7Z,10Z,13Z,16Z))	0.635139	0	0
LysoPC(22:5(4Z,7Z,10Z,13Z,16Z))	LysoPC(18:0)	0.635139	0	0
LysoPC(18:3(9Z,12Z,15Z))	LysoPC(20:4(5Z,8Z,11Z,14Z))	0.628263	0	0
LysoPC(20:4(5Z,8Z,11Z,14Z))	LysoPC(18:3(9Z,12Z,15Z))	0.628263	0	0
LysoPC(P-16:0)	LysoPC(18:3(9Z,12Z,15Z))	0.6259	0	0
LysoPC(18:3(9Z,12Z,15Z))	LysoPC(P-16:0)	0.6259	0	0
LysoPC(15:0)	LysoPC(20:4(5Z,8Z,11Z,14Z))	0.624113	0	0
LysoPC(20:4(5Z,8Z,11Z,14Z))	LysoPC(15:0)	0.624113	0	0
LysoPC(18:3(9Z,12Z,15Z))	LysoPC(0:0/18:0)	0.618006	0	0
LysoPC(0:0/18:0)	LysoPC(18:3(9Z,12Z,15Z))	0.618006	0	0
LysoPC(0:0/18:0)	LysoPC(20:4(5Z,8Z,11Z,14Z))	0.617373	0	0
LysoPC(20:4(5Z,8Z,11Z,14Z))	LysoPC(0:0/18:0)	0.617373	0	0
LysoPC(15:0)	LysoPC(0:0/18:0)	0.616378	0	0
LysoPC(0:0/18:0)	LysoPC(15:0)	0.616378	0	0
LysoPC(18:3(6Z,9Z,12Z))	LysoPC(20:3(5Z,8Z,11Z))	0.591136	0	0
LysoPC(20:3(5Z,8Z,11Z))	LysoPC(18:3(6Z,9Z,12Z))	0.591136	0	0
LysoPC(18:3(6Z,9Z,12Z))	LysoPC(0:0/18:0)	0.5878	0	0
LysoPC(0:0/18:0)	LysoPC(18:3(6Z,9Z,12Z))	0.5878	0	0
LysoPC(22:5(4Z,7Z,10Z,13Z,16Z))	LysoPC(22:6(4Z,7Z,10Z,13Z,16Z,19Z))	0.586918	0	0
LysoPC(22:6(4Z,7Z,10Z,13Z,16Z,19Z))	LysoPC(22:5(4Z,7Z,10Z,13Z,16Z))	0.586918	0	0
LysoPC(18:3(9Z,12Z,15Z))	LysoPC(18:3(6Z,9Z,12Z))	0.584215	0	0
LysoPC(18:3(6Z,9Z,12Z))	LysoPC(18:3(9Z,12Z,15Z))	0.584215	0	0
LysoPC(18:3(6Z,9Z,12Z))	LysoPC(22:5(4Z,7Z,10Z,13Z,16Z))	0.579725	0	0
LysoPC(22:5(4Z,7Z,10Z,13Z,16Z))	LysoPC(18:3(6Z,9Z,12Z))	0.579725	0	0
LysoPC(16:1(9Z))	LysoPC(22:5(4Z,7Z,10Z,13Z,16Z))	0.578165	1.38e-12	2e-12
LysoPC(22:5(4Z,7Z,10Z,13Z,16Z))	LysoPC(16:1(9Z))	0.578165	1.38e-12	2e-12
LysoPC(18:4(6Z,9Z,12Z,15Z))	LysoPC(18:0)	0.572205	2.34e-10	3.35e-10
LysoPC(18:0)	LysoPC(18:4(6Z,9Z,12Z,15Z))	0.572205	2.34e-10	3.35e-10
LysoPC(14:0)	LysoPC(P-16:0)	0.569004	4.22e-10	5.97e-10
LysoPC(P-16:0)	LysoPC(14:0)	0.569004	4.22e-10	5.97e-10
LysoPC(15:0)	1-Oleoylglycerophosphocholine	0.563938	8.49e-10	1.19e-09
1-Oleoylglycerophosphocholine	LysoPC(15:0)	0.563938	8.49e-10	1.19e-09
LysoPC(15:0)	LysoPC(22:5(4Z,7Z,10Z,13Z,16Z))	0.563644	8.8e-10	1.21e-09
LysoPC(22:5(4Z,7Z,10Z,13Z,16Z))	LysoPC(15:0)	0.563644	8.8e-10	1.21e-09
1-Palmitoylglycerophosphocholine	LysoPC(22:5(4Z,7Z,10Z,13Z,16Z))	0.559233	1.44e-09	1.96e-09
LysoPC(22:5(4Z,7Z,10Z,13Z,16Z))	1-Palmitoylglycerophosphocholine	0.559233	1.44e-09	1.96e-09
LysoPC(P-16:0)	LysoPC(18:3(6Z,9Z,12Z))	0.553014	2.64e-09	3.56e-09
LysoPC(18:3(6Z,9Z,12Z))	LysoPC(P-16:0)	0.553014	2.64e-09	3.56e-09
LysoPC(15:0)	LysoPC(18:4(6Z,9Z,12Z,15Z))	0.552131	2.87e-09	3.82e-09
LysoPC(18:4(6Z,9Z,12Z,15Z))	LysoPC(15:0)	0.552131	2.87e-09	3.82e-09
LysoPC(P-16:0)	LysoPC(22:6(4Z,7Z,10Z,13Z,16Z,19Z))	0.551261	3.1e-09	4.08e-09
LysoPC(22:6(4Z,7Z,10Z,13Z,16Z,19Z))	LysoPC(P-16:0)	0.551261	3.1e-09	4.08e-09
LysoPC(18:4(6Z,9Z,12Z,15Z))	LysoPC(20:3(5Z,8Z,11Z))	0.549372	3.66e-09	4.76e-09
LysoPC(20:3(5Z,8Z,11Z))	LysoPC(18:4(6Z,9Z,12Z,15Z))	0.549372	3.66e-09	4.76e-09
LysoPC(14:0)	1-Oleoylglycerophosphocholine	0.536808	1.02e-08	1.31e-08
1-Oleoylglycerophosphocholine	LysoPC(14:0)	0.536808	1.02e-08	1.31e-08
LysoPC(20:3(5Z,8Z,11Z))	LysoPC(22:5(4Z,7Z,10Z,13Z,16Z))	0.535032	1.17e-08	1.47e-08
LysoPC(22:5(4Z,7Z,10Z,13Z,16Z))	LysoPC(20:3(5Z,8Z,11Z))	0.535032	1.17e-08	1.47e-08
LysoPC(P-16:0)	LysoPC(18:4(6Z,9Z,12Z,15Z))	0.534942	1.17e-08	1.47e-08
LysoPC(18:4(6Z,9Z,12Z,15Z))	LysoPC(P-16:0)	0.534942	1.17e-08	1.47e-08
LysoPC(18:0)	LysoPC(22:6(4Z,7Z,10Z,13Z,16Z,19Z))	0.519935	3.49e-08	4.34e-08
LysoPC(22:6(4Z,7Z,10Z,13Z,16Z,19Z))	LysoPC(18:0)	0.519935	3.49e-08	4.34e-08
LysoPC(14:0)	LysoPC(20:4(5Z,8Z,11Z,14Z))	0.519449	3.61e-08	4.44e-08
LysoPC(20:4(5Z,8Z,11Z,14Z))	LysoPC(14:0)	0.519449	3.61e-08	4.44e-08
LysoPC(0:0/18:0)	LysoPC(22:5(4Z,7Z,10Z,13Z,16Z))	0.515999	4.59e-08	5.58e-08
LysoPC(22:5(4Z,7Z,10Z,13Z,16Z))	LysoPC(0:0/18:0)	0.515999	4.59e-08	5.58e-08
LysoPC(14:0)	LysoPC(22:5(4Z,7Z,10Z,13Z,16Z))	0.490294	2.48e-07	2.98e-07
LysoPC(22:5(4Z,7Z,10Z,13Z,16Z))	LysoPC(14:0)	0.490294	2.48e-07	2.98e-07
LysoPC(18:4(6Z,9Z,12Z,15Z))	LysoPC(20:4(5Z,8Z,11Z,14Z))	0.485262	3.4e-07	4.05e-07
LysoPC(20:4(5Z,8Z,11Z,14Z))	LysoPC(18:4(6Z,9Z,12Z,15Z))	0.485262	3.4e-07	4.05e-07
LysoPC(18:3(9Z,12Z,15Z))	LysoPC(22:5(4Z,7Z,10Z,13Z,16Z))	0.48145	4.3e-07	5.07e-07
LysoPC(22:5(4Z,7Z,10Z,13Z,16Z))	LysoPC(18:3(9Z,12Z,15Z))	0.48145	4.3e-07	5.07e-07
LysoPC(15:0)	LysoPC(22:6(4Z,7Z,10Z,13Z,16Z,19Z))	0.479392	4.87e-07	5.68e-07
LysoPC(22:6(4Z,7Z,10Z,13Z,16Z,19Z))	LysoPC(15:0)	0.479392	4.87e-07	5.68e-07
LysoPC(14:0)	LysoPC(18:4(6Z,9Z,12Z,15Z))	0.478646	5.1e-07	5.88e-07
LysoPC(18:4(6Z,9Z,12Z,15Z))	LysoPC(14:0)	0.478646	5.1e-07	5.88e-07
LysoPC(16:1(9Z))	LysoPC(18:4(6Z,9Z,12Z,15Z))	0.467518	9.91e-07	1.13e-06
LysoPC(18:4(6Z,9Z,12Z,15Z))	LysoPC(16:1(9Z))	0.467518	9.91e-07	1.13e-06
LysoPC(18:4(6Z,9Z,12Z,15Z))	1-Oleoylglycerophosphocholine	0.461807	1.38e-06	1.56e-06
1-Oleoylglycerophosphocholine	LysoPC(18:4(6Z,9Z,12Z,15Z))	0.461807	1.38e-06	1.56e-06
LysoPC(18:4(6Z,9Z,12Z,15Z))	LysoPC(0:0/18:0)	0.45786	1.73e-06	1.94e-06
LysoPC(0:0/18:0)	LysoPC(18:4(6Z,9Z,12Z,15Z))	0.45786	1.73e-06	1.94e-06
1-Oleoylglycerophosphocholine	LysoPC(22:6(4Z,7Z,10Z,13Z,16Z,19Z))	0.456763	1.85e-06	2.05e-06
LysoPC(22:6(4Z,7Z,10Z,13Z,16Z,19Z))	1-Oleoylglycerophosphocholine	0.456763	1.85e-06	2.05e-06
LysoPC(20:4(5Z,8Z,11Z,14Z))	LysoPC(22:6(4Z,7Z,10Z,13Z,16Z,19Z))	0.45259	2.34e-06	2.57e-06
LysoPC(22:6(4Z,7Z,10Z,13Z,16Z,19Z))	LysoPC(20:4(5Z,8Z,11Z,14Z))	0.45259	2.34e-06	2.57e-06
1-Palmitoylglycerophosphocholine	LysoPC(22:6(4Z,7Z,10Z,13Z,16Z,19Z))	0.450023	2.7e-06	2.93e-06
LysoPC(22:6(4Z,7Z,10Z,13Z,16Z,19Z))	1-Palmitoylglycerophosphocholine	0.450023	2.7e-06	2.93e-06
LysoPC(18:3(9Z,12Z,15Z))	LysoPC(22:6(4Z,7Z,10Z,13Z,16Z,19Z))	0.446936	3.2e-06	3.44e-06
LysoPC(22:6(4Z,7Z,10Z,13Z,16Z,19Z))	LysoPC(18:3(9Z,12Z,15Z))	0.446936	3.2e-06	3.44e-06
LysoPC(20:3(5Z,8Z,11Z))	LysoPC(22:6(4Z,7Z,10Z,13Z,16Z,19Z))	0.420439	1.31e-05	1.4e-05
LysoPC(22:6(4Z,7Z,10Z,13Z,16Z,19Z))	LysoPC(20:3(5Z,8Z,11Z))	0.420439	1.31e-05	1.4e-05
LysoPC(0:0/18:0)	LysoPC(22:6(4Z,7Z,10Z,13Z,16Z,19Z))	0.407388	2.53e-05	2.67e-05
LysoPC(22:6(4Z,7Z,10Z,13Z,16Z,19Z))	LysoPC(0:0/18:0)	0.407388	2.53e-05	2.67e-05
LysoPC(16:1(9Z))	LysoPC(22:6(4Z,7Z,10Z,13Z,16Z,19Z))	0.403701	3.03e-05	3.17e-05
LysoPC(22:6(4Z,7Z,10Z,13Z,16Z,19Z))	LysoPC(16:1(9Z))	0.403701	3.03e-05	3.17e-05
LysoPC(18:4(6Z,9Z,12Z,15Z))	LysoPC(22:5(4Z,7Z,10Z,13Z,16Z))	0.371335	0.000135747	0.000140751
LysoPC(22:5(4Z,7Z,10Z,13Z,16Z))	LysoPC(18:4(6Z,9Z,12Z,15Z))	0.371335	0.000135747	0.000140751
LysoPC(14:0)	LysoPC(22:6(4Z,7Z,10Z,13Z,16Z,19Z))	0.364674	0.000181587	0.000186562
LysoPC(22:6(4Z,7Z,10Z,13Z,16Z,19Z))	LysoPC(14:0)	0.364674	0.000181587	0.000186562
LysoPC(18:4(6Z,9Z,12Z,15Z))	LysoPC(18:3(6Z,9Z,12Z))	0.350199	0.000334846	0.000340907
LysoPC(18:3(6Z,9Z,12Z))	LysoPC(18:4(6Z,9Z,12Z,15Z))	0.350199	0.000334846	0.000340907
LysoPC(18:3(6Z,9Z,12Z))	LysoPC(22:6(4Z,7Z,10Z,13Z,16Z,19Z))	0.315537	0.00130006	0.00131172
LysoPC(22:6(4Z,7Z,10Z,13Z,16Z,19Z))	LysoPC(18:3(6Z,9Z,12Z))	0.315537	0.00130006	0.00131172
LysoPC(18:4(6Z,9Z,12Z,15Z))	LysoPC(22:6(4Z,7Z,10Z,13Z,16Z,19Z))	0.260881	0.00824791	0.00824791
LysoPC(22:6(4Z,7Z,10Z,13Z,16Z,19Z))	LysoPC(18:4(6Z,9Z,12Z,15Z))	0.260881	0.00824791	0.00824791
