# Supplementary material for: Integrated metabolomics and metagenomics analysis of plasma and urine identified microbial metabolites associated with coronary heart disease
Source: Sci Rep. 2016 Mar 2;6:22525. doi: 10.1038/srep22525 (PMC4773756; doi:10.1038/srep22525)
Supplement: Supplementary Dataset S3 [file srep22525-s4.xls]

## Sheet: Urine metabolites intensity
160 annotated urine significant metabolites' intensity
Mass-to-Charge	ZSL399_2_2	ZSL401_2_2	ZSL402_1_1	ZSL403_1_1	ZSL404_1_1	ZSL405_2_2	ZSL408_2_2	ZSL409_1_1	ZSL415_2_2	ZSL416_2_2	ZSL417_2_2	ZSL422_1_1	ZSL429_2_2	ZSL430_1_1	ZSL431_2_2	ZSL432_2_2	ZSL433_1_1	ZSL435_2_2	ZSL436_2_2	ZSL437_2_2	ZSL439_1_1	ZSL444_2_2	ZSL446_2_2	ZSL450_2_2	ZSL452_2_2	ZSL453_2_2	ZSL454_1_1	ZSL466_2_2	ZSL467_1_1	ZSL468_1_1	ZSL475_2_2	ZSL477_1_1	ZSL478_2_2	ZSL479_2_2	ZSL480_1_1	ZSL482_1_1	ZSL487_1_1	ZSL488_1_1	ZSL490_2_2	ZSL492_1_1	ZSL495_1_1	ZSL496_2_2	ZSL497_2_2	ZSL501_2_2	ZSL503_1_1	ZSL505_1_1	ZSL506_1_1	ZSL510_2_2	ZSL512_2_2
94.0414	2.96781	1.43438	0.439601	0.924498	0.248628	0.461278	0.984239	0.340208	0.900714	0.934369	0.446662	0.66451	0.560068	0.300148	1.0819	1.50453	1.38399	1.0401	0.260201	0.621613	1.15859	0.409033	0.921267	2.57436	0.262282	0.632108	1.97717	1.13658	1.94906	0.801734	0.782979	3.0232	0.203446	0.942938	0.815351	0.396051	2.18261	1.36633	2.16721	0.503311	1.06788	1.86838	1.13423	0.516448	0.702845	1.799	1.93902	0.152277	0.841536
123.08	3.62465	0.649345	0.502313	0.318647	0.736454	0.804832	2.61948	0.802867	1.50198	0.806145	2.39856	1.03852	0.602988	0.690258	1.13372	1.78291	0.854862	1.28864	0.817356	0.670716	1.03393	2.57234	1.04397	1.10179	0.685045	0.727013	1.48751	0.816768	1.56528	1.3811	3.05603	0.694032	1.60428	1.77934	0.739015	1.39524	0.246283	0.670743	1.37117	0.641661	2.13275	2.15881	0.654059	1.48137	0.591786	2.17899	1.08489	0.685299	0.383
125.015	2.61521	2.34518	4.20848	1.52245	0.0312923	0.31047	1.42071	0.349381	0.578538	2.66431	1.43526	0.12377	1.26721	0.0906906	1.02758	4.81082	1.31309	1.42245	0.0563387	1.41669	2.07845	0.0474343	1.99121	2.65173	0.0077349	0.285676	0.400525	1.71826	2.26837	1.83388	0	2.39542	0.00254373	0.0436103	0.254856	0.230336	0.727671	3.60318	3.59347	1.36828	0.817601	2.09917	1.59982	1.03642	1.44384	0.15443	0.345145	0.0575799	2.85901
127.012	12.2056	2.22347	2.54389	1.48221	0.459177	0.423325	1.67589	0.566988	0.889774	1.43851	1.32391	0.565353	1.22103	0.526216	1.09418	4.09319	1.51635	1.49696	0.0665463	2.1462	1.9729	0.034323	2.50767	2.94396	0.0970726	0.173953	0.862025	1.75803	2.20765	2.7819	0.0732196	2.86278	0.0315488	0.136675	0.163481	0.740091	0.314976	6.18535	4.45229	0.770539	0.751325	2.35856	1.46397	0.700008	1.66323	0.733658	1.117	0.0628297	3.24933
128.062	0.981505	1.61436	0.23434	0.116616	1.0038	0.295141	0.884455	1.66013	1.01815	0.584725	1.07441	0.845293	0.311526	0.569473	0.458394	0.607822	0.916355	0.76409	0.665501	0.135086	0.816468	1.05215	0.457005	0.631827	0.754907	0.51531	1.58497	0.800836	0.748496	0.800537	4.90695	0.927223	0.850126	2.38958	1.45709	1.00564	0.265012	1.0948	0.922167	0.910658	0.601321	0.667761	0.485585	1.42245	0.84332	0.585389	0.968377	0.378108	0.572376
131.049	0.497401	0.122142	0.014255	0.00969283	0.171867	0.137817	0.229789	0.529321	0.068075	0.357162	0.0682021	2.00385	0.00633774	0.337157	3.03848	0.755935	0.131099	0.870319	2.27383	0.056122	0.875336	0.648138	0.311486	0	0.0833	0.106773	5.52892	0.0237314	0	0.842435	2.45459	0.0231537	0.13541	1.67136	0.0719319	0.370248	0	0.598956	0.562823	0.154542	0.668821	1.22259	0.066711	0.0152162	0.091417	0.177384	0.504887	0.0414435	0.14688
132.077	0.311754	0.099007	0.50445	0.0692838	0.0824492	1.70693	2.8912	1.07386	0.259506	0.25547	0.0705377	0.92852	0.0759005	0.204004	0.141208	0.114536	0.23422	0.106079	0.0582574	0.429115	0.122696	0.158417	0.0622374	2.69239	0.259054	0.0455311	0.658138	0.116198	0.119296	0.126142	0.129958	0.758876	0.756471	4.11898	0.11776	0.193368	9.30501	0.105874	0.921094	0.145881	0.676543	0.139312	0.0807401	0.142494	2.79584	0.0266767	0.26556	0.0244877	0.0860672
135.117	0.368365	0.293807	0.312108	0.0435139	0.858344	0.662412	0.651709	1.12692	0.629021	0.201755	0.190849	0.862153	0.202155	0.61394	0.504998	0.860842	0.917249	0.510835	0.152022	0.0887689	0.429279	0.784228	0.323288	0.665375	0.380323	0.934406	5.6435	1.16029	1.05639	0.854678	1.4953	0.826228	0.652586	1.10824	1.0342	0.665345	0.395682	0.433786	0.396731	0.523461	0.380519	0.480504	0.239737	0.6378	0.27781	1.47443	0.467045	0.334929	0.226424
137.096	0.484732	0.484711	0.457686	0.121706	1.08588	0.595785	0.89204	2.59402	0.332953	0.531871	0.507241	1.57527	0.19204	0.917017	0.672516	1.51655	0.634775	1.81474	0.669555	0.399644	0.705741	1.78248	0.320757	0.179014	0.85707	0.409875	0.949442	0.50399	0.773194	0.84395	7.63244	1.2676	1.05255	1.38488	1.67693	1.05604	0.132154	0.628523	0.465676	0.666322	0.689011	0.55541	0.425928	2.12071	1.9718	0.444218	1.10856	0.405657	0.949135
139.039	0.0928453	2.93555	1.76266	0.081014	0.206651	0.501981	0.274511	2.37453	0.860935	0.560266	0.210142	1.16443	0.260304	0.855835	0.688321	0.513279	2.70358	0.258496	0.707991	0.371792	0.231165	0.438827	0.155183	0.23582	0.81738	1.9915	1.91986	0.25642	4.10422	2.87414	6.59316	2.38516	0.276484	1.08321	1.15644	2.16222	0.287505	3.38232	2.85117	2.03535	0.47743	1.72944	1.06104	3.1906	0.105739	1.80282	3.30419	0.357668	1.16686
140.026	4.21301	2.06324	0.62394	1.03241	0.10651	0.729387	2.47329	0.0688172	2.05273	2.33459	0.796687	0.04112	1.37071	0.269542	1.26102	3.54347	1.99526	1.39434	0.0266524	0.73173	1.3777	0.0460038	1.82297	5.29654	0.0284455	0.313937	0.627075	3.04399	2.31556	1.17118	0.00901991	3.69383	0.00504578	0.0284075	0.215189	0.299417	0.187708	4.82859	4.64647	1.32252	0.9611	1.67602	1.48546	0.13077	1.10512	0.339317	1.11817	0.0477489	2.15631
141.01	4.16267	1.90702	0.795372	1.05404	0.0994584	0.799169	2.93644	0.0984105	1.9377	2.39797	0.986166	0.0480621	1.39057	0.302606	1.26825	3.36188	1.7922	1.71295	0.113023	0.71157	1.27371	0.0704964	1.80219	5.46576	0.141787	0.336325	0.629789	3.20535	1.95528	1.18663	0.0406994	3.75989	0.134003	0.187203	0.281639	0.338069	0.176513	5.69751	4.41956	1.32188	0.992174	1.22267	1.48852	0.191411	1.53798	0.310224	1.09455	0.0541989	1.85891
146.118	3.05303	0.509607	5.75751	0.811099	0.238375	0.84052	0.625526	3.18867	0.175445	6.02709	1.39807	2.40439	0.138433	0.797693	5.05668	1.31934	56.7445	0.792472	1.48222	0.710178	1.12274	0.210837	0.942154	0.434995	0.272192	2.51305	0.774701	0.211219	16.7775	1.57665	1.35047	1.16801	0.729083	1.04022	5.49988	0.897326	6.08655	11.43	1.86307	0.972333	0.699256	2.50955	1.63185	2.79319	0.359376	0.370839	17.5603	2.38384	0.628934
147.044	0.797209	0.749838	0.22326	0.327482	0.916655	0.38653	0.40097	0.688364	0.537486	0.277152	0.259358	1.32121	0.243663	0.237792	0.947338	0.413515	0.926165	0.36362	0.296745	0.419907	0.601679	1.17834	0.461538	0.304705	0.639111	0.503491	1.4327	0.274785	1.41797	0.495402	1.89393	1.78091	3.73332	0.440641	0.891363	1.25017	1.12747	0.242214	0.407987	0.505682	1.22255	0.666733	0.524347	0.717086	1.88854	0.650603	1.75413	0.385276	0.217238
153.066	0.538529	0.64569	0.691354	0.210215	0.134242	0.409642	0.924405	1.62538	0.486642	0.197239	0.396472	1.83886	0.33765	0.44465	1.50057	0.474431	1.35265	0.505754	0.712896	0.411825	0.258833	0.598425	0.421571	0.811598	1.04784	0.422082	1.49818	0.474907	0.65143	0.0797428	2.9657	0.646816	1.04364	0.555986	6.7604	0.811045	1.54234	1.1538	0.592837	0.939418	0.494076	0.890597	0.24183	0.512178	0.421725	1.51588	1.23529	0.240402	0.428014
155.107	0.411013	0.949896	0.86757	0.684864	0.925695	0.730449	0.979781	2.64685	0.602336	0.464946	0.705734	1.46344	0.374124	0.912833	0.553025	2.03899	1.63408	0.873435	0.828084	0.198795	0.983477	1.10204	0.437296	0.475531	0.607192	0.731902	2.01983	0.881504	1.81612	1.85052	2.44096	1.00279	0.906961	1.16147	3.86189	1.35979	0.607914	1.72959	0.831895	1.05661	0.56454	1.10509	0.543557	1.11774	1.37432	1.08905	1.20795	0.552206	1.65757
159.029	4.01	1.14437	1.28233	0.10332	0.760188	0.465863	0.812616	1.3043	0.725984	1.57743	0.465034	3.60793	0.337924	1.20547	0.501791	2.63486	1.22546	0.581975	0.432658	0.344269	1.16112	0.592204	1.27725	0.716624	1.13289	0.736322	0.917141	0.288734	2.01189	2.164	4.22676	1.53708	0.295561	2.97362	0.998586	1.62407	0.205997	1.38291	1.23954	2.06442	0.79065	0.990013	0.711302	1.85966	0.153775	0.216663	1.85437	0.529859	1.93087
169.005	2.91359	1.62132	1.81643	1.47758	0.528714	0.456291	1.90696	0.351312	0.726478	1.9928	1.42766	0.414196	1.14027	0.579728	0.901388	3.67003	1.42686	1.40845	0.110154	1.21823	1.7296	0.462674	1.70438	2.42654	0.157421	0.483331	0.568025	1.67665	1.86991	1.51887	0.0186495	3.23759	0.110985	0.0705948	0.242991	0.516283	1.4654	3.6886	2.89439	1.11901	0.884362	3.78216	1.10866	0.540746	1.65903	0.378132	0.409986	0.425518	2.52278
170.06	0.880071	0.468984	0.0501289	0.00857548	0.288857	0.818214	0.268263	0.195316	0.0635212	0.24463	0.275842	2.61739	0.18132	0.104407	0.554237	0.534941	0.461651	0.536868	0.332993	0.0495475	0.613341	1.10042	0.249666	0.0461292	0.0290418	0.276351	1.51507	0.395807	0.0570879	0.701388	0.613783	0.271924	0.541266	3.1721	0.26174	2.15108	0.0875965	0.190892	1.64616	0.612271	0.500623	1.15107	0.36113	0.632087	0.235007	1.4364	1.76081	0.0117726	0.143924
171.063	0.842322	0.481317	0.156475	0.313207	0.238186	0.824734	0.429934	0.115012	0.260311	0.307621	0.291349	2.56955	0.174002	0.421278	0.564703	0.523636	0.4733	0.563152	0.325149	0.195636	0.572891	1.05615	0.24065	0.256503	0.202819	0.285724	1.52269	0.372547	0.223021	0.627518	0.604442	0.563946	0.509918	2.94778	0.213162	2.22037	0.0653139	0.152187	1.82956	0.595996	0.435578	1.2457	0.369024	0.658714	0.220504	1.46056	1.63744	0.152308	0.145326
174.113	1.31293	0.608951	0.187615	0.289126	0.863058	0.514921	0.944569	1.00262	1.65892	0.399768	0.678651	1.99986	0.459756	0.82623	0.521662	1.11433	0.863268	0.549022	0.931065	0.140914	0.576064	0.477476	0.627343	1.01265	1.70357	0.662505	1.43685	0.41139	0.623078	0.690834	0.714741	0.446772	0.612841	1.5064	0.672249	1.37092	1.24418	0.484282	0.52785	0.717845	0.566985	1.16612	0.606368	0.846831	0.644078	0.987458	0.732374	0.36901	0.81024
175.024	0.170324	0.269809	0.74886	1.79515	0.151517	0.787524	0.423365	1.02923	0.0616204	1.1127	0.460179	2.15786	0.293434	0.549259	1.50418	1.54941	0.685498	0.500174	0.267773	0.53454	0.976328	0.566988	0.342733	0.433569	0.581141	0.57694	0.714443	0.322128	1.36865	1.76001	0.356824	0.575648	1.41588	0.704705	0.0433547	0.690704	1.11487	0.247214	0.95284	0.838487	0.737538	0.609609	1.10875	0.607208	3.23914	0.232605	1.4529	0.524686	0.183717
175.123	0.0826246	0.708939	0.303812	0.113015	0.162852	0.11754	0.442856	0.295243	0.0646379	0.0424892	0.197815	0.0820978	0.198773	0.0346161	0.145258	0.0931347	0.146147	0.328234	0.250397	0.140061	0.326896	0.0243431	0.373706	0.322829	0.841506	2.21122	0.205581	0.0456289	0.19206	0.320803	0.201165	0.103571	0.201955	0.301108	0.68328	1.44301	0.179457	3.62824	0.0992506	0.0769049	0.753115	0.195453	0.0439227	0.0207413	1.04275	0.290502	0.144025	0.0103932	0.0356105
181.097	0.176664	0.998482	45.3403	5.13863	0.603387	0.571344	1.52349	0.936706	0.732277	0.477307	0.690855	1.05605	0.28759	0.495696	0.746459	1.27802	1.67636	1.03925	0.0520159	0.345543	0.935321	0.583146	0.149894	1.80008	0.462259	0.736283	1.80623	1.31206	1.70789	1.08799	0.396006	1.28691	0.158105	1.34034	0.208463	92.7386	5.2864	0.131979	1.36483	0.154367	0.154299	2.39318	0.0871044	0.638299	0.0603676	2.89797	1.48765	0.337756	0.559116
182.081	0.191983	0.273552	0.0605447	0.117988	0.238885	0.449855	0.167153	0.281621	0.0888112	0.13857	0.524776	0.742165	0.0775233	0.111841	3.42014	0.0634179	0.460392	0.224328	0.0993073	0.0716936	0.255157	1.20345	0.197997	0.129951	0.1702	0.177976	0.667618	0.0841722	1.97798	0.360916	0.102722	0.684889	0.53696	1.0375	0.960356	0.440795	0.695025	1.77198	0.276979	0.222962	2.18969	0.0608613	0.0508288	0.319059	0.705842	3.41074	0.44719	0.382296	0.0620643
184.097	0.355638	0.188935	0.0231437	0.113073	0.177011	0.678431	0.253001	0.744953	0.169958	0.0943193	0.27683	0.606898	0.103754	0.131791	3.55812	0.144818	0.335841	0.222414	0.164505	0.105547	0.237678	1.07593	0.0628282	0.0360071	0.541248	0.242187	1.35718	0.127738	3.03672	0.466718	7.35451	0.756941	0.330045	1.60338	0.482679	0.152114	1.403	2.02762	0.279659	0.291042	2.65801	0.259437	0.110258	0.219747	0.486993	3.14174	1.13116	0.39984	0.0607532
185.044	0.108865	0.632307	2.86754	1.58221	0.329924	1.3211	0.047977	1.34046	0.0148013	2.60894	0.137031	0.726013	0.308687	0.0447556	0.00825439	0.138273	1.00302	1.19956	0.0827827	0.710417	1.61602	0.457132	0.276683	0.207526	0.963617	0.0928068	0.0326433	0.335419	0.129951	0.173265	0.136548	0.139215	0.323763	0.0141671	0.283312	0.063042	2.13637	0.100893	0.199478	0.0866315	1.41454	0.335131	0.140803	0.156416	1.39942	1.69422	0.981934	0.0329399	0.14287
186.113	0.286076	0.0624376	0.00361508	0.0848242	0.123724	0.638895	0.0631062	1.04486	0.188163	0.0630122	0.279374	0.863861	0.0488791	0.103339	2.99635	0.0275491	0.1857	0.264237	0.182483	0.0577183	0.304434	0.941218	0.0605374	0.0945652	1.48642	0.136486	1.4502	0.0172279	2.21468	0.312301	5.74151	0.663095	0.345568	1.33043	0.183207	0.10806	0.369832	1.25776	0.0803302	0.21709	2.23332	0.197142	0.0917263	0.0204628	0.525435	2.08898	0.397561	0.339557	0.0410351
186.126	4.82092	0.892613	7.8402	3.09386	0.528354	0.606779	0.963605	1.17868	1.1388	0.503655	0.416635	1.77809	5.21927	0.681121	0.787573	1.98099	1.55123	0.377013	0.391991	5.51034	0.479982	0.461619	0.592667	2.16571	4.89911	0.482167	1.40366	1.79118	2.84391	0.456419	1.36813	1.34801	0.496997	0.581451	1.47615	0.720334	3.75776	1.05074	1.1117	0.596166	0.484036	1.60928	0.482617	1.06511	5.53901	1.18959	1.78451	8.65378	0.381848
191.07	0.0890734	3.82076	1.87734	0.724215	0.185892	1.17153	0.57623	0.261871	0.279871	0.576876	0.947088	0.236505	1.63675	2.1453	0.51177	0.989069	0.563761	0.701175	1.27508	0.0155444	0.468933	2.28867	0.863841	0.335133	9.09451	2.60114	11.0116	1.56568	0.273946	0.916427	0.34125	2.49417	0.627572	0.74664	3.37882	7.81416	0.415766	2.87656	2.84499	0.897203	0.652458	2.7268	0.300434	0.662179	0.519152	0.242125	0.289093	0.219348	1.53759
196.06	0.0529383	3.13731	1.26676	0.00608247	0.0294428	0.196233	0.0155247	2.72723	0.263516	0.00219633	0.0125383	0.710252	0.192867	1.05397	0.316014	0.216836	2.65379	0.131477	0.233769	0.327692	0.151714	0.237537	0.0102798	0.0453371	0.491438	2.42745	0.618615	0.0240515	2.69888	2.36427	3.45559	3.31572	0.044337	0.724222	1.78348	1.7774	0.115676	1.15626	3.84191	1.9265	0.262034	4.50071	0.770735	2.52098	0.0216242	4.33791	4.0139	0.566295	0.67762
196.08	2.42114	0.894809	0.46623	2.65503	0.819958	0.41523	1.33245	1.28495	1.25495	0.252067	0.740866	1.69039	0.296606	0.482205	0.698529	1.40953	2.2457	0.909089	0.583438	5.14688	1.1441	0.632767	0.798175	1.53853	0.777219	0.459149	2.47192	1.07476	1.35812	0.848374	2.61164	1.52622	0.460204	0.798472	0.961489	1.46201	3.31026	0.722905	1.68601	0.777262	0.510207	2.7541	0.706391	0.832245	0.419795	1.72048	1.32412	0.394045	0.585267
197.064	0.99717	3.14317	0.343835	0.225225	0.701515	0.793926	0.141989	1.75866	0.917358	0.428828	0.293448	0.675126	4.48447	0.921114	2.29978	0.835543	0.856588	0.498975	0.339752	0.278855	0.554255	2.14418	3.514	0.439009	0.211887	1.67556	0.354293	1.01728	5.39321	2.14019	4.83835	1.61138	5.9145	0.649472	0.770253	2.11064	0.555235	3.54542	3.29724	0.726119	2.79458	0.457522	0.927117	2.36665	4.93053	15.5359	3.10899	0.427807	1.0802
198.032	2.52194	1.81481	1.4671	1.71983	0.041339	0.43443	1.91082	0.210266	0.705698	2.00774	1.43559	0.0611449	1.22968	0.107519	0.943411	4.387	1.50931	1.56418	0.0559525	1.33262	1.78884	0.0137573	1.67487	2.43917	0.0169374	0.302295	0.681087	1.8942	1.82047	1.73714	0	3.00358	0.00110129	0.0371077	0.272957	0.282366	1.03177	3.24755	2.67599	1.24909	0.984433	2.06136	1.50834	0.576731	1.54832	0.139122	0.349573	0.0704106	2.94797
198.064	0.0477464	1.79056	1.42166	0.0188132	0.272151	0.22091	0.084324	1.21271	0.358491	0.840939	0.0661586	0.732257	0.667399	1.35189	4.09426	-6.9874	3.03335	0.333642	0.818498	0.3577	0.265032	1.18942	0.0481919	0.0741064	0.375344	33.5563	0.714826	0.178411	0.793533	2.8793	3.42367	1.26387	0.203388	2.62909	1.92288	2.0123	3.07591	0.705163	3.83614	0.727076	0.326038	3.5067	2.56378	9.65439	0.0897793	2.0203	1.84448	0.670042	5.16868
202.048	0.174732	0.607952	0.335804	0.197768	0.326983	0.499821	0.756362	0.138071	0.380536	1.43046	1.63673	1.17598	0.155764	0.750888	2.9811	0.173559	0.471687	0.684991	0.779729	0.257283	0.582778	1.4015	0.476156	0.109547	0.260815	0.472175	0.494527	0.927598	1.42929	0.372012	1.28388	1.16502	0.777665	0.376573	0.779821	0.113539	0.303458	1.93403	1.15626	0.743833	2.5113	0.531178	0.26525	0.0634339	0.481274	1.12009	0.545346	1.03589	0.0927347
202.144	0.461104	0.646659	0.558227	0.0950625	0.350413	0.300401	1.26196	1.07738	0.388277	0.753605	0.352831	0.677071	0.355914	0.298495	0.415442	0.667863	0.416545	0.457096	0.459357	0.104026	0.499412	0.49585	0.541297	1.17173	0.804542	2.21678	1.11734	1.00318	1.38962	2.03295	0.559362	1.28238	0.489296	0.919629	1.17422	1.40657	0.0546721	0.76905	0.5142	0.728296	0.757913	0.500552	0.339802	0.779524	1.53767	1.15487	1.18304	0.358795	0.0915098
203.223	5.02171	0.505391	0.174936	0.0927341	0.258663	1.0411	0.877118	0.18771	1.1109	0.837315	0.697104	1.14637	0.0501817	0.806998	1.90746	0.240845	6.37605	0.190303	0.135401	0.0123495	0.143897	0.155173	2.44286	0.00702096	0.0596888	1.83541	5.01213	3.6534	0.708938	1.33134	1.85943	0.94555	0.505489	1.34046	0.391739	11.1773	0.0972577	1.36086	2.67175	1.77401	0.0599042	1.99108	0.125932	4.75073	0.00237016	3.42817	4.21517	0.0916314	0.17464
205.068	1.79706	2.30019	2.71024	4.22785	0.226624	5.0411	1.89625	2.40946	2.67219	6.38723	2.41531	0.174956	3.29238	0.251545	1.46229	1.2002	0.752386	2.71386	0.652042	4.56631	3.00625	0.568049	2.40116	2.37136	0.524881	0.513281	0.143825	1.55828	0.76988	1.50558	0.228314	3.38256	0.0684291	1.22185	0.410651	0.444318	0.286118	2.50842	2.72364	1.34962	1.55108	2.75885	3.00794	0.529333	4.34174	0.116144	1.38715	0.343574	2.68038
206.072	1.7797	2.75349	2.87563	3.7551	0.220959	6.25303	3.13463	3.17959	3.16234	8.96563	2.73757	0.0312483	3.97189	0.190812	1.20389	1.2966	0.564227	3.98017	0.673481	6.76564	2.54109	0.571765	2.87521	2.51794	0.744428	0.431414	0.140609	1.69854	0.481301	1.52624	0.272181	3.07221	0	1.67571	0.580625	0.440526	0	2.50852	2.46405	0.99779	2.09111	3.78801	3.35955	0.371594	5.07537	0.100372	1.28581	0.235515	2.97322
210.076	0.354984	0.0459856	0.0757988	0.0993303	0.222185	0.192214	0.790181	0.67442	0.18124	0.151677	0.0437878	0.179747	0.0652458	0.108258	0.394067	0.162521	0.181834	0.217585	0.133222	0.0944468	0.229728	0.444417	0.0870117	0.158382	0.510151	0.219282	3.14105	0.104771	1.47646	1.11266	1.54206	0.296445	0.806226	0.332233	3.13542	0.515248	5.2601	0.469996	0.220996	0.142976	0.482545	0.346749	0.179762	0.421364	0.238202	0.546704	0.365844	0.0925917	0.109549
214.027	1.29716	2.80325	2.10075	3.16781	0.10542	0.859284	2.89892	0.134528	8.47346	3.72779	2.2754	0.23768	2.531	0.142405	0.845165	1.40262	1.70131	4.11593	0.13665	1.31271	4.27665	0.0971287	1.33626	2.89472	0.0266749	0.341031	0.201736	1.53916	1.4763	2.59785	0.00537753	3.76256	0.00496562	0.0938377	0.782266	0.102378	0.303983	4.0659	5.69128	1.58052	0.872493	3.27664	1.65437	0.209444	3.57363	0.362759	0.724669	0.116814	6.30809
218.022	0.023923	0.336192	0	0.011027	0.152188	0.0586689	0.364748	0.0188323	0.324529	0.857632	0.335968	2.40162	0.0502128	0.297946	9.40361	0.0605712	0.923517	0.212777	0.150387	0.115872	0.21451	0.80586	0.157181	0	0.304463	0.18923	1.09787	0.591587	3.60635	0.164829	2.33642	0.611369	0.85366	0.360047	0.348851	0.0719844	0.798813	1.39976	2.68796	0.893275	1.12364	0.526682	0.0066907	0	0.0550317	3.96301	0.193979	0.381389	0
218.043	0.0219263	3.43876	5.25026	0.00228148	0.0157987	0.328589	0.00295607	0.606113	0.356982	0.594127	0.0235407	0.788019	0.276458	2.21871	0.195973	0.126944	1.79994	0.157847	0.247964	0.549259	0.147725	0.386259	0	0.0241314	0.467343	3.86809	0.187433	0.0290355	1.60032	1.69411	1.14673	4.47634	0.0609285	0.311634	2.76111	1.62732	0.0120325	1.24509	2.30483	3.66207	0.414365	1.82517	1.30989	1.74688	0.0163549	1.79615	3.14629	1.5999	0.708381
222.076	0.515493	0.486866	0.0380662	0.265174	0.762026	0.344465	0.498293	0.339871	1.38616	0.337732	0.180749	0.389	0.217103	0.567102	0.44942	0.729983	0.504219	0.206216	0.273977	0.353985	0.234734	0.723615	0.492183	1.40244	0.718835	0.389996	1.04778	0.897756	0.955278	0.301035	0.383185	0.522988	4.99017	0.292047	1.09138	1.60735	1.63836	0.359815	0.447122	0.176131	0.619893	0.41297	0.448386	0.482048	1.66362	2.42416	1.26704	0.225446	0.060618
225.062	1.31543	0.891277	0.410049	0.232827	1.01646	0.341052	1.17174	0.403668	1.79911	0.570299	0.714895	1.44921	0.2269	0.773314	0.886114	0.23135	2.99048	0.514588	0.437101	0.1793	0.579887	1.33792	0.368967	1.77008	0.48645	0.180093	1.54292	1.01847	1.47322	0.44686	1.65508	2.10318	1.07521	0.560199	2.1872	1.17101	0.774871	0.747531	1.98983	1.12822	0.950427	0.891975	0.447363	0.421393	1.7587	1.44542	1.48072	0.459929	0.506911
225.109	0.519435	0.826815	0.278573	0.318635	0.791149	0.860476	0.689657	3.15176	0.655178	0.595902	1.34775	2.05006	0.196651	1.38003	0.479829	0.365689	0.725086	2.09311	0.757125	0.743987	0.777116	0.73136	0.214808	0.717288	0.317988	0.985044	1.43343	0.387939	0.597144	1.4206	1.44579	1.95686	1.56605	0.871188	1.99046	1.95517	0	0.342406	0.54995	0.679454	0.89882	1.97899	0.784677	1.27285	1.85761	0.622005	1.04906	0.982304	0.841435
225.149	4.07081	3.35576	0.139487	0.307555	1.0819	0.834593	1.07639	4.42682	1.964	0.355119	0.682778	1.25816	0.593151	0.771242	0.606223	0.500149	1.11046	1.57486	1.13933	0.825274	0.829756	0.297254	0.614511	1.14318	2.00493	0.585362	3.22194	0.412592	1.10212	2.47401	4.91634	1.89943	0.537974	0.309106	1.16328	1.49312	0	1.37035	1.14679	0.486583	0.165424	1.43061	0.883353	1.40015	1.36483	3.58604	1.5634	0.581885	0.389038
227.091	1.29881	2.9782	0.203547	0.416811	2.13287	2.3633	1.07598	0.76114	3.5587	0.546369	0.429753	0.772793	0.922125	0.586403	2.36185	0.947553	2.708	1.61071	0.776607	0.365567	1.46601	1.60379	0.581345	3.06353	2.16852	0.345338	3.48332	0.362193	0.545044	0.202141	0.581723	1.54256	0.835615	1.14984	0.633718	0.833752	0.0760832	0.363534	2.66864	1.28191	0.888244	0.658168	0.936838	0.210539	0.107923	1.5533	0.758344	0.423004	1.18793
228.087	2.79088	1.81347	0.0648141	0.582606	2.57815	0.219106	0.527087	1.33394	1.21178	0.0347851	0.146084	0.61409	0.327067	0	0.209021	0.193895	0.224834	0.280629	3.70727	0.07633	0.381188	0.400872	0.372403	1.62416	4.00877	0.0418202	0.0927486	2.01662	0.477783	0.120079	0.244562	0.591412	1.63894	0.961132	0	0.690256	0.318001	0	0.0299896	0.294197	4.62411	0.228837	0.110949	0.0908947	0.222956	9.29123	1.97732	0	0.522026
230.99	0.267828	0.117331	0.0842401	0.491744	0.0630631	0.309319	0.402057	2.06228	0.0353687	1.03942	0.142618	2.21012	0.111175	0.0502004	0.819443	1.73284	0.98775	0.303119	0.0419589	0.510164	0.40582	0.270071	0.0732722	0.24813	0.590339	0.104478	3.25741	0.61508	3.72396	0.485886	0.354228	0.343808	1.25402	1.17659	0.0338297	0.677517	4.13841	0.577029	1.14601	0.298297	0.128495	0.996705	0.233059	0.504801	0.361405	0.564027	1.04444	0.380805	0.0953813
234.016	0.80715	0.0422502	0	0.213502	0.615242	0.451206	0.075549	1.48081	0	1.19278	0.0789705	1.93978	0.0261786	0.0333625	1.8974	1.14574	0.953722	0.336909	0.0541954	0.0748145	0.383681	1.29752	0.134513	0	0	0.181598	0.886652	1.90203	16.28	0.0164487	4.14707	0.842661	2.73216	0.229314	0.334605	1.12385	1.48135	0.370724	0.467751	0.348807	1.68478	0.0784826	0.445009	0.952206	0.639058	2.13325	1.22949	0	0
235.169	0.77097	0.234643	0.102229	0.0364947	0.647818	0.39677	1.31121	0.40159	2.98382	0.236375	0.337765	1.16456	0.324605	0.483592	1.6863	0.499296	1.6195	0.956207	0.905151	0.207192	1.03971	0.794833	0.475491	0.617756	1.41995	0.420148	1.98344	0.182941	1.26076	0.83315	2.65631	0.734561	0.80879	1.49572	0.997319	0.737108	0.0262816	0.417755	0.482351	0.470805	0.235177	0.481928	0.173375	1.08647	1.4747	0.430242	1.10528	0.231779	0.221362
237.185	0.861908	0.114677	0.0420265	0.016623	1.46698	0.831851	2.49982	0.205368	2.13954	0.0619472	0.355386	0.661716	0.306392	1.14501	1.54138	0.475764	2.7913	1.31726	1.5041	0.151111	1.50766	1.27478	0.989854	0.179228	1.23971	0.469457	1.71228	0.586607	0.651127	0.402065	2.57812	0.424622	0.742686	1.41741	0.611662	2.09402	0	0.225801	0.177471	1.30211	0.313386	0.41408	0.0769314	0.734802	0.684385	0.775947	1.64919	0.240126	0.0508229
252.087	0.568175	0.490567	0.0977302	0.0810624	0.248367	0.458474	0.32635	0.299338	1.42531	0.607303	3.09808	0.4011	0.508433	0.25457	1.05756	0.0673639	1.70065	0.510523	0.229012	0.562026	0.467397	0.607817	0.852679	1.55479	1.79921	0.614295	0.165532	0.874897	0.736083	0.204946	2.58659	1.58936	1.03177	0.870823	7.93588	0.436199	0.213207	0.419388	0.647644	0.334218	1.971	0.107397	0.147153	0.321103	0.495423	0.98335	0.262268	0.828948	0.0795009
253.067	0.176957	0.277512	1.08426	1.49559	0.105328	0.585791	0.900868	1.23229	0.0039361	0.830564	0.393526	1.18649	0.274229	0.235568	1.19864	2.00112	0.575991	0.762168	0.183623	1.07077	1.21159	0.628859	0.153161	0.393474	0.584398	0.611239	1.4104	0.285601	1.60269	1.42072	0.281417	0.538331	1.92876	0.732894	0.0429993	0.549248	1.21271	0.953228	0.940107	0.681945	0.646584	0.694327	1.01523	0.696755	1.13053	0.102905	1.39121	0.440269	0.100406
259.115	0.228373	0.561351	0.178708	0.40547	1.05848	1.72149	0.999936	2.34541	1.02763	0.328171	0.316331	0.500498	0.337501	0.502171	2.38652	0.134192	0.147	1.57792	1.71147	0.104111	1.64067	1.86099	0.274639	2.19716	0	0.0844144	1.56819	0.146864	0.0423366	0.133713	0.732892	0.930247	0.967896	0.270543	0.925568	0.0951715	0.0634885	0.503869	1.76135	0.799616	1.38201	0.323886	1.63836	0.158128	0.337336	0.627673	0.12488	0.50011	0.893222
270.161	0.455186	1.99736	2.9022	0.396555	0.0349883	5.18884	0.0647595	0	0.230418	0.472231	0.989415	0.210976	2.13093	3.00729	0.876722	0.123622	0.674091	0.401646	4.03167	0.759675	0.465411	3.49258	1.18026	0.36765	1.17258	11.0416	9.42669	1.53982	0.0800308	0.164677	0.529029	1.23478	0.215397	10.2343	6.34959	11.4042	0.16129	0.502734	2.16584	1.45799	0.590569	3.23206	0.19075	0.195738	0.0326317	0.214255	0.091339	0.160995	2.93135
274.274	1.07493	0.990808	11.5485	13.8189	0.706057	0.911732	0.494867	0.742259	0.987162	0.598718	0.385394	1.12519	0.72942	13.9697	7.53546	0.397643	0.819726	0.124134	0.74334	0.524626	0.617733	0.680583	0.621899	0.487082	0.709344	0.699813	0.675844	5.77527	0.499881	0.390698	0.483972	0.822865	0.608865	0.260149	1.04175	0.836861	0.569338	0.658862	0.43719	0.712821	0.896949	0.69967	0.454873	0.592393	0.550198	13.3614	0.637001	0.589567	0.275737
277.216	1.22552	0.819953	0.116459	0.0548384	0.944934	0.316718	1.71579	0.912198	0.85041	0.268528	0.37289	0.456736	0.177528	0.244251	0.892855	0.863627	0.633126	1.38671	0.467915	0.0948562	1.51966	0.647977	0.381068	0.876136	0.503228	0.561313	1.51261	0.804357	1.08053	1.66606	6.80513	1.18442	1.77578	2.06057	1.93503	1.07219	0.0729359	0.597807	0.752614	0.295236	0.35775	0.410722	0.260293	1.66318	1.32651	0.276435	1.31845	0.17205	0.118055
281.117	0.0289361	0	0	0.0498946	0.180823	0.149663	0.0525729	0.562083	0.0479594	0.25108	0	0.180264	0.00491279	0.0409067	2.14021	0.0197571	0	1.60759	0.138435	0.00608944	2.19642	0.204007	0.031006	0	0.303236	0.362021	0.671881	0.095827	0.176993	0.259333	2.76855	0.0842166	0.308686	2.79367	0.252703	0.025945	1.30522	0.06713	1.85347	0.0202581	0.117742	2.29266	0.675185	0	0.323262	0.309249	0.037731	0.0250995	0.0402496
284.185	0.00152505	2.51348	3.67563	1.08388	0.00426717	1.77088	0	0.00253799	0.00232654	0.874854	1.28273	0.000253973	2.48906	0.988271	1.06329	0.0891057	1.00691	0.308269	1.70274	0.00475901	0.342152	3.59081	1.42907	0.000271544	1.1396	5.12426	5.93394	2.56446	0.0267579	0.000287345	0.000736878	0.0165447	0.0177729	0.0488008	2.59636	9.17154	0	1.19528	3.75089	3.5723	0.78408	5.43647	0.0123779	0.0433621	0.022656	0.00348022	0.00138937	0.273432	2.89843
289.216	1.43539	7.29053	0.640128	0.465602	1.06326	0.645198	1.25162	1.08015	1.70741	0.675973	0.318922	2.5978	0.412937	0.604512	1.31234	0.076443	0.935967	0.18079	0.744691	0.297519	0.324776	0.876881	0.260163	0.129729	1.28977	0.356245	1.24379	0.257313	0.858235	0.573769	1.57091	0.453966	1.2946	1.2673	1.16105	0.767339	0.086455	0.0472714	0.358419	0.536266	0.745341	1.34811	0.547292	0.542109	0.217467	1.04536	1.78574	0.217776	0.053494
291.12	0.622489	0.118569	0.381988	0.0984595	2.7991	1.17588	0.619701	1.65299	0.880801	0.0541754	0.624572	0.907695	0.170442	1.10269	1.13092	2.52957	1.05549	0.399022	0.923362	0.101021	0.602182	1.26596	0.441117	0.369237	1.10793	1.11867	0.750864	0.579708	0.7026	0.610842	1.67302	0.687308	2.54628	2.31204	2.34477	1.29748	0.0349843	0.0647499	0.0867547	0.235813	1.0834	0.165072	1.00277	1.10281	0.261494	0.715275	2.81952	0.86763	0.808937
295.226	0.269346	0.720609	0.740691	1.43151	1.08591	0.496563	1.31575	0.815661	0.817807	0.544895	0.488089	0.62734	0.391814	1.27828	3.49008	1.07027	0.209455	1.07407	5.27173	1.50665	1.01434	0.578823	0.591946	0.414154	4.92847	0.928459	0.254117	0.778723	0.747356	0.897496	3.08426	0.642517	5.91193	3.35484	0.19017	0.880956	0.177163	1.0279	0.478522	0.950085	1.07518	1.1401	4.76227	0.456872	1.03536	1.22717	1.12854	3.91002	0.882925
297.144	0.141713	2.4117	0.212225	0.572301	4.61812	0.0961327	0.621413	0.22499	0.078005	0.0358842	0.205155	0.965309	0.593105	0.0521442	0.1483	0.177885	0.178512	0.697124	1.67263	0.0767851	0.78924	0.362652	0.800706	1.21201	3.87908	0.0554153	0.208239	1.76479	0.303197	0.160164	0.140571	0.315476	0.603183	0.0140747	0.142299	0.597654	0.332562	0.149563	0.0851027	0.470285	2.89786	0.248688	0.0591807	0.141971	0.178228	4.88245	1.40667	0.0209667	0.535239
298.102	2.60763	0.807163	0.471545	0.461507	2.68893	0.358105	7.16851	0.588306	2.86461	1.78345	2.64802	1.84093	0.875501	0.784182	2.35475	1.77014	3.02921	0.663641	0.620366	0.281435	0.763577	0.450435	0.562284	9.85354	0.277	0.741348	3.45331	5.1695	3.71491	3.80725	0.173419	5.05525	0.488419	0.193665	2.51724	0.821445	2.99333	2.74426	3.95817	1.2578	1.6784	5.01294	1.06926	0.409337	1.42532	3.04189	1.59369	0.341198	0.682885
299.128	0.0135647	0.0199547	0	0.0817451	0.068081	0.205819	0.012664	0.446445	0.0350517	0.209593	0.00539482	0.269163	0.080953	0.0356838	1.54691	0.0222187	0.0766354	1.57798	0.0885494	0.00419659	1.57576	0.141252	0.0246183	0	0.0162835	0.299204	0.585494	0.0331746	0.125587	0.223863	2.93315	0.0714117	0.179361	2.51517	0.0935014	0.0374458	0	0.037182	1.90294	0.00909913	0.094623	2.40692	0.830746	0.100085	0.0839236	0.21531	0.0406239	0.0130833	0.0096786
302.305	0.692843	0.851543	0.643983	0.748727	0.829661	0.998937	0.452468	0.814762	0.684635	0.790007	0.640364	1.0917	0.723115	1.00596	0.644455	0.447012	0.851316	0.683451	0.596959	0.639438	0.71441	0.696874	0.652991	0.362319	0.641916	0.753727	0.372458	0.740859	0.746339	0.608549	0.368277	0.745527	0.89442	0.404619	0.949733	0.705758	2.05004	0.847019	0.398931	0.613873	0.786961	0.541144	0.691652	0.589963	0.759969	1.09222	0.789683	0.749553	0.602741
305.023	1.26035	3.19975	1.58479	1.00479	0.114342	0.20878	2.01835	0.0985785	2.04504	1.64025	1.05373	0.135874	1.06005	0.2979	1.39713	2.3362	1.85994	2.02241	0.0675023	0.714587	2.06963	0.0774232	0.804697	2.36926	0.0309061	0.496633	0.312293	1.39679	2.23403	0.703001	0	3.60333	0.00646174	0.0272236	1.05083	0.28016	0.376586	4.04442	4.48098	1.67557	1.12389	4.48866	1.12689	0.131182	1.53324	0.925884	0.639524	0.137481	2.36475
306.053	2.96223	1.52599	0.712778	0.698397	0.390917	0.533301	4.51902	0.315912	1.54833	1.00052	1.80554	1.17541	0.97554	0.342562	1.94662	0.895357	1.78374	1.99261	0.803892	0.711842	3.31959	0.424429	0.559801	4.04357	0.1782	0.285737	1.05315	1.42479	2.91698	4.10029	0.684341	4.57046	0.69989	0.485645	2.7359	1.48019	0.569852	2.81825	3.05262	0.544526	3.56966	3.07496	0.700887	0.4345	14.732	4.95299	1.11275	0.246438	1.50129
307.02	1.28641	3.15211	1.65011	1.00731	0.110157	0.190248	2.06696	0.0481928	2.10061	1.64115	1.08124	0.117908	1.07272	0.295119	1.39725	2.2779	1.81821	1.98107	0.0669921	0.718187	2.01847	0.0684573	0.797655	2.34888	0.0289837	0.488327	0.301069	1.44656	2.30439	0.7036	0	3.54492	0.00316883	0.0330255	1.04449	0.253846	0.400533	4.10491	4.46714	1.65965	1.10562	4.48714	1.1386	0.0592133	1.58714	0.920622	0.613833	0.135102	2.34773
307.038	1.98346	2.27347	1.9726	2.02223	0.418306	0.123805	1.51903	0.156142	0.822451	2.21148	1.06158	0.443535	1.11746	0.199556	1.5766	5.11352	2.19961	1.78689	0.223755	1.79261	2.10778	0.285199	0.957473	1.5768	0.124002	0.357763	0.256383	1.12334	2.13134	2.30491	0	3.03237	0.00963925	0.0981498	4.51228	0.253029	1.47264	5.00085	3.8028	1.52739	1.46722	1.67541	1.17497	0.37432	1.55275	0.280918	0.97965	0.454873	3.32802
308.185	0.255511	0.395546	0.464678	0.112659	1.35061	0.464081	0.671153	1.29115	0.311377	0.154591	0.389657	0.464888	0.223878	1.0713	0.13805	0.199859	2.79281	0.211996	0.119996	0.258957	0.385084	1.59696	0.0879742	0.670257	0.764573	0.847993	3.18333	0.307893	0.540225	0.252788	0.510035	1.62003	1.00613	0.886312	0.329832	6.77485	9.1661	0.135426	0.768511	0.29386	0.881214	0.520028	0.138881	0.196222	0.702361	0.588379	0.7444	0.655266	0.102373
309.054	2.95566	1.85777	1.7057	1.74833	1.54562	0.496175	1.98827	-25.1192	0.832981	2.45711	1.48246	1.2342	1.35595	0.101537	0.998458	4.52323	2.39612	1.72068	0.0513694	1.45474	3.67733	0.0631206	1.86911	3.02573	0.0371411	0.303191	0.577666	2.17477	2.59129	5.81511	0.00965486	11.8469	0.0206783	0.146155	0.38132	3.13669	0.343976	68.8621	3.04475	0.215243	-24.4779	2.70516	1.63854	0.507505	8.25508	0.263622	1.62795	0.0851517	3.06604
310.047	3.96476	2.04123	0.644701	0.813267	0.0990378	0.819812	2.47692	0.109733	1.88128	2.59007	0.83477	0.071383	1.33547	0.32391	1.19792	3.31221	2.30604	1.22701	0.0275178	0.685391	1.25849	0.0713302	1.94474	5.30207	0.0424122	0.345256	0.555021	2.92999	3.10203	1.28986	8.12e-05	3.22164	0.00499267	0.0437331	0.314257	0.318947	0.458345	4.70664	4.10805	1.34616	0.940343	1.88514	1.30219	0.217789	0.898709	0.62839	1.39605	0.0632425	1.74757
310.047	2.8475	1.95102	1.3415	1.55922	0.0675469	0.497838	1.94287	0.231841	0.879752	2.55534	1.4147	0.172131	1.42996	0.146613	0.924595	4.22946	1.80319	1.6541	0.0591144	1.37847	1.85108	0.060054	1.93089	3.08574	0.0193131	0.298984	0.547741	1.84565	2.63717	1.69699	0	3.23872	0.00631549	0.0718407	0.279175	0.312192	0.483615	4.48069	3.18801	1.2667	0.993615	2.69457	1.65488	0.559743	1.13589	0.322785	0.503553	0.0815457	3.00142
310.084	2.70873	1.11966	0.407698	0.291669	0.247022	0.711515	7.76879	0.31053	4.31708	1.06023	2.07116	0.796714	0.697928	0.573548	1.65009	1.37935	2.4983	0.992119	0.369806	0.254307	1.10785	0.454842	0.766883	5.39146	0.405681	0.690351	2.77241	2.73425	2.12988	4.07343	0.00842514	4.95068	0.0247529	0.216251	2.86154	0.391399	1.60529	1.6132	2.99372	0.695146	1.95954	4.77261	0.691367	0.285563	2.5642	3.56477	2.08176	0.329837	0.600073
311.051	3.81997	2.06319	0.653285	0.763011	0.102461	0.819765	2.40428	0.114446	1.8591	2.48867	0.815034	0.0659476	1.29582	0.31846	1.19654	3.30873	2.15845	1.24979	0.0264828	0.68171	1.25284	0.0847264	1.94354	5.02914	0.041772	0.367334	0.594538	2.97052	2.93759	1.18534	0.0494347	3.2923	0.0259109	0.0484131	0.369136	0.333181	0.514976	4.42388	4.13982	1.35701	0.943372	1.84947	1.28328	0.260477	0.909132	0.664298	1.25816	0.0716973	1.74287
311.087	2.82687	1.15616	0.405045	0.372389	0.451159	0.760738	7.64224	0.684612	4.59341	1.07178	2.25029	0.794474	0.666029	0.502037	1.52829	1.19852	2.47073	1.05852	0.440867	0.283625	1.16123	0.43491	0.725635	5.44868	0.350904	0.654837	2.93773	2.91488	2.06889	4.57659	2.06874	5.1243	0.132857	4.40027	3.04517	0.548729	1.59204	1.6193	3.24161	0.683213	2.10516	5.2942	0.704577	0.326694	2.70221	3.82928	2.21766	0.245483	0.560754
312.1	1.92017	2.42033	0.576346	0.332158	0.397309	5.41416	4.03467	0.409385	0.382625	2.20956	1.76427	0.902011	3.21767	0.609128	2.40507	0.420676	0.323535	2.42447	2.83478	1.47847	0.365269	0.604563	0.192431	2.17488	1.29754	1.34386	0.292807	0.90939	0.528998	0.703657	1.73129	0.736657	0.661366	5.43322	15.9487	0.485044	1.79405	9.70591	1.42555	0.253275	0.0383842	4.84707	4.56673	0.493516	2.95558	2.80984	1.68659	0.889082	0.340139
313.047	4.70237	2.27309	0.607417	0.601305	0.0772253	0.80344	2.9819	0.0949724	1.93009	2.95824	0.897772	0	1.42287	0.316924	1.37848	3.75393	2.33049	1.33761	0.0633854	0.652611	1.07535	0.066243	2.04942	6.0499	0	0.228733	0.56169	3.26853	2.94798	1.24453	0.014265	4.46757	0	0.0265196	0.266153	0.361651	0.10253	4.72459	4.54007	1.6327	0.837296	1.94382	1.58988	0.0646145	0.888615	0.400824	1.41751	0.057451	1.7354
314.115	3.23845	1.19861	0.537118	0.193033	0.497329	0.423578	3.05369	1.13993	1.00667	0.757615	2.66408	1.90027	1.11776	0.665318	1.97509	0.982302	3.79513	0.458106	1.28045	0.409764	0.402889	0.701173	1.00123	7.06944	4.13604	0.806092	1.71699	3.68881	7.24389	2.09334	0.0956151	4.29739	0.0640138	0.178688	0.792254	0.305289	3.60044	2.0341	1.56966	1.73724	1.8235	2.60662	0.737801	0.905297	0.905607	2.68701	0.948021	0.784405	0.655226
318.3	0.932882	0.808481	4.30429	5.67874	0.496482	0.988029	0.421298	0.573747	0.700119	0.55557	0.403714	0.83697	0.569615	5.41975	3.82428	0.417305	0.666167	0.243891	0.518887	0.49361	0.5441	0.617737	0.651539	0.448145	0.61179	0.616827	0.509483	3.1966	0.633396	0.321254	0.485462	0.727387	0.730991	0.326474	0.919652	0.741195	0.678726	0.685758	0.384957	0.533956	0.773091	0.570426	0.505748	0.498923	0.652303	6.47868	0.620307	0.68586	0.31775
322.066	3.58639	2.40343	7.46054	1.87035	0.0455335	0.491168	2.09904	0.871402	1.03222	1.99821	1.30655	0.192564	1.33376	0.107946	0.761632	4.62369	2.95633	1.82915	0.070645	1.8273	2.67314	0.0411257	2.13979	4.35224	0.0212408	0.227889	0.580423	2.17564	4.77964	2.35434	0	6.96508	0.00316058	0.0499245	0.278934	0.246844	0.996087	8.61253	3.96225	1.65363	0.645669	2.04743	1.34884	0.42583	1.87601	0.384532	0.368028	0.0612808	3.41432
323.092	2.52428	2.34368	1.29859	0.695672	0.359057	0.403374	1.9532	0.0385206	2.62186	1.94043	1.90195	0.885167	0.96081	0.619369	2.12445	2.85829	3.63007	3.16349	0.26031	0.315434	1.70605	0.268278	0.302638	4.49912	0.108882	0.396986	1.07172	0.722828	3.62702	0.966284	0.0739758	1.79993	0.045005	0.145451	2.22963	0.800207	0.0317702	3.79167	3.88963	1.37595	1.106	3.25735	0.909244	1.16095	2.94419	1.76787	1.43531	0.100733	2.85227
324.027	1.1098	2.95944	4.04995	0.190771	0.151453	0.391757	2.68019	0.138118	1.82065	2.98072	1.29829	0	1.49803	0.671113	0.255238	0.41903	2.86992	11.6023	0.0258021	1.15773	7.5804	0.200924	1.60411	1.30672	0.0800614	0.0858279	3.47072	1.56901	1.85845	2.33181	0	5.90776	0	0.286732	0.559128	1.20489	0.207195	10.3851	9.45927	3.51591	2.16514	19.5878	1.0529	0.435925	5.66182	1.1277	0.540237	0.369541	1.54363
324.046	2.00841	2.58475	0.88483	0.893114	0.103273	1.5649	4.65757	0.165203	4.23049	1.80222	0.695486	0.132184	0.961902	0.279478	0.797846	3.11565	1.85955	1.61555	0.044491	0.504933	1.31418	0.164255	2.15942	5.12372	0.0726881	0.244212	0.458632	2.14515	2.62502	1.26855	0	4.10652	0.000485643	0.0481048	0.955946	0.478727	0.432262	3.83152	3.86801	1.58525	0.837872	1.32423	1.07617	0.47132	1.17237	0.604577	1.6701	0.0642473	1.57681
324.1	1.94956	1.2152	1.8281	0.782983	0.124967	0.1631	3.35782	0.654422	1.20429	1.15352	1.69169	0.920195	0.500265	0.414975	1.00012	1.8852	2.59641	2.33698	0.532794	0.609804	2.15831	0.216215	0.530566	3.85874	0.112405	0.390656	1.26387	0.964945	1.77998	5.37609	0.148012	3.60349	0.0298144	0.368997	3.50726	0.259475	1.08533	3.59075	3.05637	0.793106	1.38355	1.48695	0.450501	0.395962	9.36864	2.28619	0.982723	0.135204	1.31008
325.049	3.51677	2.15338	0.242407	0.838461	0.0576669	1.7568	6.14277	0.110767	3.95822	2.44305	2.06659	0.0465781	1.31773	0.193865	1.54175	4.04252	2.0061	2.58861	0.0627459	0.572357	2.53393	0.0469935	2.6843	4.0683	0.768667	0.584643	0.859382	2.26423	2.25338	1.9554	0.00989624	4.83116	0.0146187	0.170704	0.551468	0.304361	0	3.91187	4.51053	1.3878	1.79422	3.19621	1.71888	0.165544	3.8349	0.676726	1.43907	0.123793	3.18935
325.066	3.55758	2.36229	7.20595	1.79607	0.0116982	0.473171	2.10601	0.905091	1.0121	1.88892	1.30862	0.0264632	1.23536	0.0787713	0.762572	4.20121	2.60376	1.703	0.0731777	2.08182	2.46701	0.0152479	1.9901	4.14779	0.0180117	0.194417	0.59069	2.08805	2.09435	2.31141	0.00315743	6.25583	0.00162221	0.0414773	0.191029	0.180946	0.844199	8.48916	3.84552	1.57559	0.648099	2.06543	1.31084	0.401979	1.94918	0.291522	0.26959	0.0579264	3.18322
325.089	3.60999	2.45164	1.29956	0.654919	0.347954	0.670878	1.97367	0.0883229	3.38811	1.98544	2.91871	1.59577	0.689414	0.894911	3.83772	4.94459	4.26231	3.88188	0.489416	0.548308	5.5356	0.326373	0.244621	4.98526	0.0974269	0.48093	2.13098	1.28354	3.65409	1.27504	0.0876252	1.90447	0.0331988	0.588289	3.13914	0.550833	0	2.49201	4.08334	1.6057	1.17436	3.37464	1.4134	1.09782	10.3236	1.86403	1.77767	0.153255	4.95813
326.042	3.05664	2.29193	0.160303	1.5548	0.0922934	1.55448	5.44574	0.0103193	3.34111	2.44058	1.83999	0.05943	1.25023	0.235718	1.41177	3.4879	1.87238	2.57771	0	0.753365	2.38925	0.0987276	2.57066	4.15712	3.93786	0.50584	0.871833	2.50283	2.16135	2.02199	0	4.76749	0	0.0578815	0.798488	0.313946	0.106983	3.71721	3.98849	1.2995	1.67216	3.27176	1.79799	0.0607924	3.25813	0.66476	1.38362	0.132455	2.94262
326.111	0.653325	0.901113	2.02643	2.59139	0.931334	1.16123	1.15052	0.52798	3.5618	5.7785	1.19	1.06251	0.594764	1.2023	7.08796	3.30004	3.44263	5.11471	0.817226	0.643076	2.50978	0.521475	4.15187	0.907884	0.863235	1.77747	0.639674	2.28269	3.68445	3.62978	0.0923958	1.37463	0.623341	0.938825	3.5639	2.19573	1.00456	11.5546	0.801044	2.58775	5.799	0.788725	2.67525	1.24895	1.78617	1.33821	0.334507	1.20447	6.04766
327.046	2.71973	3.89466	1.2661	0.885906	0.292477	2.37544	7.13037	0.280542	8.3197	2.29401	0.782193	0.454216	0.820084	0.448837	1.66807	7.22606	2.94769	1.23147	0.657257	0.74636	1.97267	0.531171	4.07813	8.03691	0.219462	0.444065	0.337283	3.34328	3.57387	1.32925	0.0731822	6.23374	0.577977	0.0788822	1.12117	0.723115	0	7.59371	8.25048	1.51718	0.955726	2.11085	1.65941	0.385235	2.24739	0.474455	2.1629	0.387971	2.79023
327.065	0.864104	1.17405	1.17459	2.66669	0.0557546	0.832234	2.79889	0.0787476	3.99575	2.76455	0.670874	0.0597814	1.18563	0.0408797	0.778504	1.7669	1.23256	3.27091	0.129997	1.03104	3.80361	0.0405623	1.03067	2.45896	0.11628	0.181099	0.0651127	0.84125	1.21048	0.500396	0.0854472	2.96127	0.081417	0.0696102	0.963331	0.101526	0.974946	4.99128	4.29658	0.495514	0.436205	1.49277	0.983189	0.0843308	3.51765	0.632909	0.800054	0.032632	4.60309
327.09	7.32041	8.0804	2.03498	0.474612	1.08853	0.917934	15.0079	0.926105	14.3972	1.2647	7.04754	1.44473	7.751	0.097862	1.22416	5.29771	5.20285	0.337879	1.38844	1.53008	0.412143	1.37606	1.15923	15.097	0.441256	1.57559	2.72312	11.4461	1.05309	0.578683	1.79776	10.7588	0.329152	4.19989	0.272388	0.944831	1.56489	4.07955	11.8856	1.76745	6.43197	1.25724	0.59788	0.522969	0.319981	1.78393	3.66674	0.208271	0.714218
328.058	0.889581	1.19406	1.10891	2.73587	0.0230438	0.818176	2.73283	0.0191205	3.92309	2.82845	0.676755	0.0324244	1.22494	0.0304318	0.74664	1.61953	1.17776	3.37035	0.0291416	1.08119	3.69638	0.0135433	1.02713	2.52099	0.220767	0.190766	0.0656187	0.816804	1.22399	0.497211	0.00249862	2.92689	0.00501681	0.0272449	1.02003	0.067584	0.988009	5.28782	4.38887	0.508682	0.470041	1.5195	0.998035	0.0732356	3.67951	0.685184	0.800847	0.00915456	4.60612
328.095	5.17003	2.40753	0.962553	0.458623	0.874896	0.437308	3.58653	0.394079	3.30922	1.11041	1.97933	0.475005	1.24195	0.258317	2.08714	3.31201	2.83476	1.43948	0.334407	0.628318	1.53264	0.424153	1.2917	4.45756	0.347505	0.565974	2.01858	2.52552	3.17315	2.17132	0.0341347	3.2442	0.00490417	0.402736	0.613263	0.589727	0.846727	2.99433	2.91021	1.23055	2.54855	7.96435	1.32197	0.457501	1.0428	1.49678	2.16881	0.788251	1.14427
329.061	0.902945	1.11525	0.972467	2.65019	0	0.749323	3.19881	0.138992	4.1845	3.11195	0.700211	0.0271689	1.30869	0.0232442	0.795163	1.80808	1.11275	3.49652	0.053082	1.01466	4.30998	0.00689627	1.06905	2.41215	0.114895	0.159696	0	0.700135	1.19659	0.369459	0.0396554	2.82705	0.0510192	0.0689935	0.843926	0	0.905363	6.17019	4.33211	0.457248	0.365056	1.48605	1.11761	0.0471453	4.05092	0.643348	0.656423	0.0105115	5.02613
330.336	0.689067	0.936133	0.540814	0.774623	0.74747	0.870197	0.688919	0.611231	0.888385	0.895919	0.788592	0.861653	0.750591	0.968551	0.812344	0.675964	0.908929	0.834	0.801581	0.693971	0.794936	0.784184	0.926364	0.696118	0.803834	0.851243	0.553704	0.807666	0.78365	0.672614	0.56687	0.856155	1.0728	0.727084	1.06191	0.939209	0.803601	0.744805	0.649767	0.552916	0.94235	0.696464	0.811038	0.59975	0.88601	1.25672	0.902401	0.745363	0.754116
332.098	0.197437	3.70764	1.39982	0.0567876	0.426631	0.446816	0.422337	1.21326	0.821852	15.3344	0.311047	0.46056	0.144441	0.540168	0.678084	0.123158	3.14693	0.173711	0.711192	0.415249	0.289146	0.247878	0.218122	0.216267	0.860058	2.38927	2.13974	0.219517	4.00114	2.49127	4.97542	1.99598	0.102984	0.620269	0.725235	2.1873	2.58093	4.50119	4.35088	1.54515	0.346022	2.61293	1.01478	4.42414	0.297156	1.86071	2.85367	0.230836	0.844785
334.092	0.684826	0.566473	8.85332	0.681708	1.2462	0.872398	0.817581	1.7732	1.39689	0.83297	0.499531	1.27711	0.256684	0.229689	0.312949	0.731466	0.779054	1.15349	3.93412	1.72228	1.01986	0.329785	2.6566	0.730261	1.18992	0.974292	0.466471	1.1633	0.477439	0.517013	0.287613	0.479861	0.434258	1.54679	2.04871	1.08179	0.669874	1.16172	0.805356	0.361827	0.268544	1.34652	0.736546	2.15481	1.66399	2.27715	0.311235	0.817643	1.19331
337.053	0.0469131	2.87528	4.64882	0.00167543	0.0137557	0.622634	0.0137046	3.37835	0.930889	0.775969	0.0909992	1.23987	0.102538	1.0193	0.582134	0.195958	1.64081	0.166045	0.965442	0.452989	0.164959	0.516042	0.0565401	0.0183682	0.470494	4.12765	1.09843	0.0132938	4.68882	2.32493	5.22387	2.64163	0.0228925	0.548413	1.14825	1.41165	0.101959	4.2472	2.23412	2.27574	0.561026	1.9399	1.49115	3.41257	0.0244343	1.15987	2.076	0.499951	0.879661
340.094	2.15286	0.867816	3.36411	2.72166	0.0601101	1.10162	4.35822	1.02658	3.22359	2.81141	0.641834	0.258865	0.872093	0.0625572	13.4782	1.38655	1.14396	4.05549	0.111442	1.67813	4.86727	0.0199442	0.77877	3.51256	0.0137394	0.159522	0.21523	0.9131	1.0339	2.33437	0	2.76171	0.0281247	0.132802	1.06632	0.102987	0.236618	3.40389	4.35013	0.416675	0.787973	0.206795	0.833969	0.0929162	12.0353	1.10967	1.08469	0.0400009	1.68553
341.044	2.79424	4.84179	2.21681	1.32944	0.172251	0.196053	1.77172	0.0738436	2.77614	2.43632	1.82058	0.0936882	1.51354	0.38173	1.54177	2.62797	2.47709	3.11585	0.0391138	0.658812	2.55012	0.0984766	1.0243	3.52694	0.0360679	0.302007	0.0831697	1.55584	2.96812	0.579732	0	4.20841	0.00529779	0.0455725	0.844027	0.21372	0.0813264	4.95041	7.20058	1.99974	2.20378	4.14555	0.844541	0.132509	0.990814	0.845246	0.571052	0.130333	1.8866
342.069	2.39716	1.09438	0.2682	0.12147	0.112822	0.576376	14.1695	0.0949355	11.1246	2.21564	0.222318	0.0672183	14.6025	0.114775	9.57653	1.23737	1.54046	0.57615	0.59554	10.4562	0.419767	0.909928	5.58165	0.799777	0.822373	2.06899	0.835608	0.574914	1.99707	2.23416	1.39042	0.366935	0.90952	1.75709	1.99015	0.0891026	0.0604193	3.47041	1.10757	1.30684	3.53942	1.09388	9.4634	1.29065	3.40292	0.0629354	1.04246	0.139633	8.96593
342.11	1.27605	1.94946	2.56222	3.91639	0.11614	0.360852	4.69661	0.0198974	5.37573	3.51621	1.91282	0.187357	1.817	0.110814	1.37102	1.66974	1.58404	6.6211	0.0415883	1.38902	7.27848	0.0506479	0.514899	6.56258	0.0481812	0.288341	0.106309	1.61185	1.64947	1.60609	0.00285236	4.07194	0.0129169	0.0298605	2.11295	0.0566416	0.447099	4.85495	9.54176	0.584583	1.43426	2.08322	0.924151	0.216292	4.24324	1.41575	0.831721	0.0610489	3.39075
343.041	2.18161	5.6526	3.02949	1.4648	0.183851	0.203583	2.29976	0.014083	3.42147	2.3384	1.52917	0.0388114	2.13763	0.333595	2.54138	4.53865	2.34742	3.53055	0.063967	0.650205	4.14354	0.114713	0.800136	3.07406	0.0187609	0.445333	0.0787116	2.19203	2.53586	0.65333	0.00945561	4.39318	0	0.0120563	1.79381	0.175937	0	6.49918	8.63366	2.20448	1.8031	4.79134	1.24311	0.106232	1.618	1.08722	0.510474	0.0794553	3.1518
343.114	1.19623	1.91487	2.61408	3.44971	0.107918	0.3798	4.61945	0.0158634	4.96522	3.35926	1.84269	0.0891025	1.78191	0.113691	1.41273	1.86315	1.60092	5.8376	0.0438452	1.34431	6.7464	0.0445291	0.440088	6.21183	0.0364196	0.280358	0.0702384	1.68686	1.45789	1.5629	0.00609443	4.02709	0.011469	0.0205859	2.14993	0.0767347	0.38686	5.19638	8.3339	0.590472	1.39494	2.00892	0.950553	0.218148	4.52467	1.44434	0.774275	0.0476354	3.52445
344.089	3.96228	2.48704	1.3638	0.497199	0.865108	0.365337	3.70926	1.7963	5.61006	1.37717	2.19618	0.393142	1.57849	0.12379	1.92983	1.64779	2.99143	1.29615	0.478595	0.463411	1.57159	0.340672	2.81264	5.27278	0.498924	0.344848	0.968666	3.65976	5.03402	2.31789	0.416882	4.74142	0.308394	0.612896	0.83205	0.293011	2.84504	3.49861	5.09646	0.984029	2.75546	6.53266	1.38026	0.384241	0.897518	2.59019	1.5538	0.175644	1.72484
345.111	0.523304	1.21348	2.98506	4.13857	0.0253884	0.167602	4.06321	0	5.73241	4.43142	1.23465	0.0521003	2.11603	0.0214685	1.02224	1.03062	1.63538	5.71671	0.0180945	1.2409	6.3721	0.0115716	1.68913	4.36612	3.19506	0.16739	0.039079	1.01581	1.92433	1.87493	0	4.23702	0.0399515	0	1.80023	0.0242248	0.338979	3.55771	7.13883	0.759318	0.999321	1.41018	0.910457	0.124064	3.15395	1.32007	0.588017	0.00596225	2.19549
347.221	0.89887	0.630969	0.306945	0.164431	0.656851	0.74851	1.23142	0.492659	1.44469	0.275013	0.610508	0.705228	0.451495	0.935115	0.935857	0.484334	1.6719	0.321	0.442776	0.0852899	0.310733	1.22312	0.657135	0.390412	1.14655	0.539195	1.03707	1.40216	0.656691	0.303999	1.4695	1.00264	0.846446	1.28864	1.37906	1.08285	0.531102	0.271888	0.507383	0.596542	0.566456	1.04098	0.370719	0.808615	0.632609	1.90764	1.39559	1.03095	0.296527
350.232	0.150394	0.0687676	0.00753019	0.00950744	0.108811	0.0878204	0.0905372	0.148021	0.3445	0.0219274	0.0861261	0.0482509	0.023226	0.128266	0.0755608	0.0653595	0.0959481	0.0114629	0.295557	0.00399875	0.00599975	0.0740166	0.111935	0	0.130058	0.0790923	0.0762143	0.144755	0.0130125	0	0.296206	2.26098	0.0975362	64.0087	0.106427	0.122202	0	0.0122803	0.0169914	0.0157914	0.0262375	0.134092	0.0459038	0.124534	0.0855849	0.0914668	0.127417	0.119387	0.0126973
352.04	3.14356	2.66619	2.63362	0.794955	0.245981	0.194311	4.93669	0.262881	4.85548	1.47537	2.44939	0.0850174	2.9197	0.0793505	2.2254	1.75187	2.56421	2.91706	0.0756047	1.00252	2.78559	0.258241	1.25123	8.50624	0.0281597	0.682808	0.127221	3.01587	2.80459	2.53566	0.282838	5.95379	0	0	2.08927	0.0448806	0.426461	3.65036	3.76278	1.66631	1.72876	8.57915	2.10989	0.383881	1.53337	1.05867	1.9653	0.398731	3.34122
354.056	1.86094	0.765854	2.77406	2.38759	0	0.124126	3.47038	4.39274	2.91941	2.63883	2.15633	0.226699	2.07338	0.186182	0.720568	0.985554	3.57677	2.82124	0.144202	1.15271	1.6072	0.0773761	1.56234	3.84546	0.110748	0.190774	0.0129557	2.31176	1.72024	4.09224	0	2.03244	0	0.0178909	1.20017	0.17748	0.128358	3.40687	5.81694	1.32592	0.495018	1.91559	1.17035	1.09501	5.50721	0.237267	42.095	0.105141	2.84989
354.191	0.861028	0.682803	0.734245	0.264943	0.202087	0.68027	2.2066	0.34776	1.06297	0.345436	1.04455	0.450457	0.268126	0.507825	1.34289	0.848757	0.361686	1.49959	0.271239	0.8241	1.25103	0.67356	1.07052	8.10887	2.40128	1.42465	0.717709	0.612119	0.403597	0.219432	3.85915	3.48588	0.305112	1.35447	3.17713	0.279003	0.365159	0.647462	0.854938	0.341288	0.767398	1.01379	0.255528	0.983428	0.22476	1.72124	0.65933	0.65633	0.834992
356.072	1.86555	2.12304	1.86558	0.68803	0.685553	0.52516	2.3671	0.0505202	2.36276	2.01384	1.74778	1.56376	1.21016	1.10704	2.08927	2.60937	4.16522	2.6785	0.33055	0.344015	2.473	0.796999	0.490646	2.95736	0.424142	0.452	0.986933	1.2873	3.13079	1.04453	0.014365	2.42078	0	0.211063	1.82259	0.991815	0.648363	3.32465	4.15001	1.35814	1.14944	4.03622	0.734008	0.584233	4.19486	2.02385	1.70829	0.285253	2.80016
356.176	0.513831	0.131456	0.0755411	0.144245	0.233338	1.21202	1.94675	0.0840817	0.291025	0.280737	0.272197	0.123563	0.0788418	0.78975	0.149812	0.499842	0.50507	0.363724	0.537373	0.324633	0.451312	2.77089	0.571507	0.257986	2.83717	0.366104	0.530412	0.395303	0.396268	0.0684151	4.75385	0.71895	1.42137	0.120462	0.321124	0.483572	0.0427194	0.301008	0.304409	0.706661	0.444268	0.39939	0.0899096	0.173352	0.191093	0.498969	0.158385	0.186336	0.324734
357.075	4.65306	4.04149	2.25188	0.258865	0.68836	0.356157	1.8777	0.492385	2.26244	1.31872	1.34293	0.558234	0.863353	0.867186	2.19532	6.07385	5.94242	1.78479	0.414446	0.664258	1.18783	0.474254	0.797232	4.09986	0.643157	0.535106	1.78512	2.72188	2.88512	2.01448	0.130645	2.98798	0.157928	0.363791	1.42649	1.05076	0.785149	3.71954	3.52113	1.72949	1.1279	8.1477	0.571093	1.28797	0.941431	2.81459	3.12206	0.420243	2.3329
358.069	4.68723	3.15999	1.3582	0.495833	0.393699	0.395698	1.91507	0.248391	2.12976	1.47561	1.08464	0.919198	1.07721	0.859648	1.45797	4.27928	6.31378	1.35332	0.309891	0.369894	1.26933	0.583942	0.705231	3.70603	0.259449	0.453219	1.62908	2.58777	6.28439	1.63607	0.0924557	3.64782	0.0344276	0.129138	1.35525	0.933133	1.28403	3.181	3.50973	1.31998	1.0979	6.0628	0.823267	1.08154	1.06302	2.95329	3.21414	0.40556	2.18064
361.201	0.660823	1.52965	0.208117	0.0753741	0.458691	0.805716	0.547295	0.960195	0.750831	0.141168	0.741041	0.297657	0.285218	1.05576	1.36629	0.425707	0.761375	0.135992	0.744507	0.13645	0.196881	1.6423	0.584743	0.242619	1.57587	0.847515	1.46535	0.342885	0.997994	0.097661	1.06531	1.24275	1.73718	0.464339	2.46448	0.918158	0.38151	0.338835	0.201939	0.564198	1.19075	0.608959	0.0871874	0.895983	0.892188	1.41001	1.54865	2.02137	0.280828
363.216	0.767779	1.08466	0.315964	0.194683	0.666713	0.835938	0.837473	0.98701	0.896092	0.361851	0.716891	0.559267	0.423378	1.01538	1.03878	0.831054	0.878447	0.17808	0.524757	0.130304	0.197804	1.3475	0.500097	0.288524	0.935119	0.705724	1.91021	0.383465	0.891346	0.159399	1.90906	1.34976	1.92776	0.715984	3.6165	1.41182	0.378762	0.220083	0.0989422	0.797684	0.334455	0.53864	0.0442135	1.40752	0.619729	1.54302	0.659387	1.3152	0.448937
365.105	0.35558	0.267617	0.328152	0.529182	1.07827	1.99846	0.309243	0.264679	1.2211	2.02105	1.98388	3.06786	2.19301	2.69343	0.419605	0.306187	0.451939	1.19279	8.68625	0.493916	1.34415	0.459513	0.39481	0.456481	3.74017	4.52926	0.444492	0.676828	0.457546	2.49989	0.656077	0.729073	0.290566	2.27114	1.48599	0.307977	0.469142	0.534962	0.172202	0.250059	0.769445	0.60581	0.559047	2.00162	1.21349	0.477549	9.17928	0.359218	0.626266
365.232	0.866001	0.854091	0.227192	0.0857115	0.557612	0.62247	1.04836	0.594305	1.07578	0.283972	0.587626	0.788796	0.381131	0.93753	0.907509	0.469452	1.16051	0.194953	0.395016	0.0668592	0.243483	1.16198	0.57871	0.378326	1.12757	0.506729	1.47153	0.976263	0.65316	0.126134	1.51842	0.822614	1.24381	0.876103	3.40686	0.952336	2.12867	0.313287	0.269231	0.675224	0.631255	0.929126	0.257229	1.0087	0.68763	1.59624	1.449	1.18419	0.289314
366.056	3.13573	2.22281	1.06224	0.687605	0.0116397	0.149211	3.06517	0.310878	0.196346	1.38244	0.996242	0.0753074	0.826809	0.0340988	0.203805	6.37097	2.24222	1.38143	0.042183	1.60183	1.75073	0.0146445	0.935137	4.23464	0.0141906	0.0587364	1.37693	0.901449	0.599311	1.24851	0.0577244	5.6542	0.0128173	0.105795	0.136548	0.709993	0.0836527	6.69813	4.06697	0.446154	0.608832	4.00265	1.21883	0.393627	4.60978	0.340655	0.214983	0.0561295	2.69206
366.075	18.054	5.20091	5.35483	3.1212	1.09913	0.0893837	0.946987	0.584039	0.340701	0.821393	3.08227	0.0614323	1.45795	3.42506	0.241902	0.968392	6.63967	0.620194	0.232973	1.44849	0.291907	0.437104	2.58197	0.983271	0.065763	0.871098	4.26601	1.50643	0.432762	0.0549502	0.0507403	1.46566	0.0130772	0.0451109	0	2.64447	0	5.68059	4.59969	11.7405	1.78971	6.82782	0.880614	0.27869	0.0477002	0	0.338331	1.64875	3.66101
369.056	3.00906	2.59351	1.1056	0.614983	0.0561645	0.195499	3.49679	0.170922	0.686337	1.61972	0.996808	0	0.923074	0.040005	0.16651	6.21235	2.39236	1.4881	0.018892	1.4578	1.99156	0	0.955528	4.34487	0.0236593	0.017147	1.49229	0.793087	0.467665	1.23757	0.0207749	6.40251	0	0	0	0.573607	0.153739	2.28968	4.39701	0.844957	0.525169	4.37998	1.26238	0.360353	2.81341	0.0861783	0.131148	0.0547592	2.73809
369.152	0.0820176	0.140881	0.414515	0.0524895	1.00916	1.17298	0.470991	0.661195	0.454288	0.00594994	0.192034	0.278815	0.050801	0.409508	0.479871	0.263397	0.788307	0.194196	0.365308	0.0763922	0.230311	0.386436	0.340623	0.509804	0.261249	2.14056	5.85818	0.0991029	0.312509	0.316875	0.535229	0.320985	0.309084	0.692299	0.34688	0.305671	0.105999	0.0280848	0.0442003	0.0943232	0.214569	0.126552	0.103993	0.173382	0.0752936	0.339977	0.339108	0.609175	0.0239762
370.087	4.31571	1.23245	1.98438	1.93039	0.0459863	1.29687	2.57444	0.120378	4.44586	4.72429	0.771015	0.708691	1.06988	0.0890803	1.06145	4.39767	1.9272	2.6625	0.0390063	1.49207	3.2133	0.0332002	0.236652	9.26789	0.102547	0.138705	0.43426	1.26309	2.4536	1.65643	0	2.44673	0	0.0133567	1.11833	0.0765061	0.055578	5.78724	6.49229	1.04382	0.611437	2.89642	0.607295	0.574044	1.9812	1.24026	1.82445	0.0176143	2.19383
372.092	0.0494759	2.57377	1.2249	0.00414259	0.00489594	1.42295	0.016159	2.78945	1.55933	0.784873	0.0284261	1.5257	0.299598	0.577236	0.807658	0.450634	2.75699	0.186987	0.887149	0.398077	0.203362	0.746041	0.00460217	0.0308099	0.794273	1.95502	0.363594	0.00810543	2.18195	2.66619	6.75485	2.84298	0.0380817	0.920142	0.988801	1.92532	0.904561	1.65869	3.4191	2.158	0.449297	3.03739	0.935482	2.0365	0.0419402	3.20384	4.17101	0.544184	2.55324
374.363	0.838307	0.804299	0.534104	0.43766	0.816215	1.11237	0.609394	0.313569	0.466136	0.487859	0.545719	0	0.457382	0.895233	0.824642	0.653266	0.695118	0.497616	0.433472	0.389175	0.501446	0.6194	0.72949	0.48526	0.762127	1.02613	0.26748	0.68742	0.634613	0.471324	0.727329	0.63567	0.894387	0.509531	0.813919	0.628731	0.440973	0.514474	0.564777	0.543823	0.739565	0.412915	0.762315	0.481053	0.848885	0.922393	0.880503	0.542332	0.725898
376.06	1.81483	3.27043	8.24424	0.209201	0	0.762517	1.79517	0.281974	0.76433	2.78955	1.60947	0.0479405	1.76176	0.0271579	2.05245	8.36312	1.75466	1.66345	0.00742261	0.713186	2.15656	0.022815	2.75037	4.41107	13.6133	0.561738	0.184726	1.78651	2.91312	7.71898	0	3.10677	0	0	5.47604	0.0748535	9.19978	9.17618	4.87514	3.70674	0.919216	2.56825	1.24648	0.741726	1.06809	0.0320689	0.678233	0.0461587	3.80262
379.087	13.252	3.12431	2.66717	1.91104	0.717136	0.37862	0.365002	1.19207	0.10504	0.647278	1.27261	0.641453	0.855054	1.31191	0.239622	1.2159	3.22807	0.645866	0.362956	1.40239	0.847328	0.260789	2.17005	1.49779	0.080123	0.640701	3.27802	0.605617	2.29816	0.222178	0.00467314	2.61845	0.00233862	0.173708	0.00918831	2.86059	0.0316628	6.48472	1.9949	5.74348	1.18914	1.2755	0.963197	1.11847	0.0086769	0.00900362	0.566073	0.876197	3.34987
381.084	15.6934	3.85209	4.25608	2.08352	0.945749	0.343066	0.187895	1.17205	0.176608	0.463024	1.37147	0.70713	0.954089	1.73775	0.248663	1.37222	4.38376	0.694611	0.371803	1.58855	0.693659	0.174001	2.17833	1.73318	0.040902	0.882919	3.47935	0.247966	3.3507	0.23749	0.103575	2.0126	0.0764709	0.322164	0	2.98848	0	9.63076	1.89307	10.1042	1.53379	1.42002	0.956599	0.781044	0	0.772821	0.600542	0.878809	3.91767
385.186	1.85173	1.15166	0.324204	0.184408	0.662239	0.238169	0.246567	0.66559	1.30223	0.243739	0.168312	3.44907	0.30346	0.225912	0.234341	0.257357	0.905374	1.27907	1.71013	0.289037	1.4478	0.71565	0.256691	0.64159	1.66769	0.390811	1.71902	0.0382181	0.481572	0.738704	2.05745	0.343775	0.508004	1.04595	0.292901	0.335962	0	1.08428	0.326208	0.298422	0.671986	0.343942	0.160209	0.518951	0.730635	1.9864	2.45599	0.245362	0.245427
387.18	0.811554	0.762388	5.98764	6.98627	0.804748	0.539125	0.925964	0.471159	0.520895	0.511405	0.579841	0.219744	0.445953	11.2626	9.00517	0.442454	0.988227	0.430614	0.734348	0.450545	0.507688	1.12138	0.434549	0.189522	0.577702	1.02429	0.677851	7.54126	0.804357	0.5783	0.556845	0.684919	0.729556	0.629898	0.851584	0.996081	0.260255	4.09414	0.433987	0.681895	0.525942	0.474148	0.437284	0.591107	0.667874	17.7651	1.06318	0.508573	0.24954
388.079	2.56408	2.98827	1.25543	0.881362	0.373715	0.514118	1.76291	0.0611381	3.13494	2.37411	1.44271	1.77008	1.20013	0.917699	2.02396	2.69543	4.76078	2.84531	0.198023	0.668224	3.29453	0.346882	0.341216	5.71834	0.750725	0.352018	0.40899	1.07868	5.45967	1.42209	0	1.49011	0.00600862	0.104812	1.94083	0.774236	0	3.92595	3.97449	1.64456	1.43862	4.80848	1.03463	1.09716	8.47232	1.4321	2.0488	0.20727	2.48068
391.136	1.12141	1.97331	1.34978	0.197971	2.02565	0.434669	0.310605	0.376802	2.62018	0.336526	3.02592	0	1.82554	0.407391	1.50005	3.33328	2.74309	2.51038	0.424066	0.575317	1.96397	1.21124	4.51021	0.271529	0.313565	0.317846	1.54106	4.30524	1.06883	0.436895	0	5.4986	0.21104	0.787741	3.06832	0.529652	0	1.59999	1.38918	2.5823	6.4425	3.28349	2.25023	0.091688	0.182954	0.196076	0.389394	0.666139	1.33521
397.11	0.51826	0.449617	0.722702	0.0402741	0.668615	0.635341	0.842025	0.497523	0.95426	0.220371	0.855464	1.21199	0.154579	0.48211	0.424621	0.990803	0.215186	0.393646	0.736169	0.0420966	0.31976	0.88163	0.876146	0.284064	0.480493	0.397941	0.631996	0.459905	0.200583	0.638324	0.356386	1.26551	0.52058	1.3386	0.605813	0.337322	9.51641	0.174279	0.272808	0.547294	0.350161	0.28666	0.337462	0.124502	0.058988	0.461831	0.489616	0.289527	0.200795
397.098	5.68099	0.516074	0.677223	0.158482	0.118234	0.490681	4.5391	0.804943	1.38412	3.96298	2.05295	0.287563	1.3313	0.373062	1.63076	1.60971	1.63494	0.664163	0.123362	0.185365	0.809853	0.162852	1.80298	9.4148	0	0.285493	1.39208	12.5296	2.56021	1.30533	0.746347	3.19241	0.0553583	0.115829	1.18216	0.672233	2.02204	3.51181	3.80242	0.902631	1.31684	2.47915	1.42847	0.581564	2.10203	1.82363	0.619469	0.146822	0.711787
399.201	0.684333	0.0600275	0.429236	0.295104	1.79669	0.807784	1.7247	1.5771	1.20909	0.034045	1.18489	1.42435	1.02427	0.486434	4.56145	0.0656122	1.06008	0.845049	0.831694	0.131913	3.68362	0.703921	0.273752	0.374297	0.926482	1.41748	0.777494	0.865497	5.41976	0.406148	5.10205	2.70064	0.816972	3.49721	1.5687	1.57283	0.135433	0.251795	0.849273	0.322481	1.10589	0.140595	0.0773969	0.720011	1.01111	0.587855	1.00143	0.811959	0.122639
421.111	1.11992	0.488297	0.730875	0.260036	1.31962	1.98982	0.7013	3.18551	3.62601	0.378113	0.698103	0.768839	0.92671	0.716851	0.718123	0.648038	4.15669	1.04993	0.957824	0.616892	1.22791	1.20112	0.557137	1.247	0.0812837	4.37273	1.08864	2.11263	1.0156	0.913821	2.62708	1.43413	3.49981	5.14091	2.64839	3.36282	0	2.44446	0.453395	1.01821	2.34048	1.15109	0.538962	1.2494	0.907703	1.00208	1.34844	1.1351	0.584327
426.077	5.01999	2.58496	2.95973	2.06214	0.0287029	0.2298	2.43683	0.305845	0.915096	1.10282	1.23167	0	1.69297	0	0.655732	5.65855	4.66919	1.7313	2.88923	2.25736	1.8259	0.150585	0.669627	6.01837	0.0236283	0.0369451	1.0381	1.52715	4.54549	6.46981	2.25728	1.66094	0.0726644	0.0787303	0	0.388543	0	7.11131	3.6576	1.65485	0.467289	13.4227	4.2025	0.621485	2.6817	0	0.363647	0	10.3224
427.055	3.03342	1.67015	1.26859	0.379435	0.152227	0.288803	2.11089	0.0898807	1.19271	2.43304	1.54755	0.769331	0.952553	0.355045	1.57045	2.44244	4.33144	1.44452	0.182087	0.634272	1.59279	0.172638	0.77166	8.78917	0.0911652	0.598247	0.423776	4.19543	4.0019	2.33615	0	2.38156	0	0.0392688	1.19201	0.323528	1.29516	4.26314	4.87486	2.4595	1.98026	5.58539	0.988183	0.496282	1.53622	1.75853	1.31137	0.239609	1.16423
433.115	0.574346	0.0186923	0.128265	0.189346	0.253874	1.15621	1.48766	0.0551419	1.15213	0.250163	0.261653	0	0.139356	0.867511	0.0777748	0.184199	0.0972778	0.419994	0.624463	0.420697	0.417801	2.68508	0.596654	0.0147512	2.79859	0.29959	0.435865	0.0392306	0.0796898	0.0222519	2.75097	0.0508802	1.70467	0	0.118299	0.46116	0	0.145092	0.0418554	0.773467	0.586465	0.246467	0.0404758	0	0.213714	0.285336	0.0873387	0.24421	0.490538
443.155	0.0911934	0.447562	0	0.368096	0.877996	1.75205	1.43968	0.398567	0.558444	0.367053	0.440752	0.506251	0.60172	0.965826	0.299311	0.243024	0.168538	2.85559	2.19076	0.0277362	2.29564	1.85667	0.362724	0.509613	0.883374	0.424857	2.48126	0.86047	0	0.155005	1.3867	0	3.71844	1.22898	0.366276	0.123101	0	0	1.14683	0	0.665971	0.540674	0.179394	0.297841	0.448389	2.44866	0.102938	0.356537	0.117255
444.223	0	0.533684	3.30739	1.06403	0.00381547	0.445406	0.00544918	0.225232	0	0.382054	0.356908	0	2.98639	2.8125	0.443554	0.0117064	0.320385	0.109123	0.088708	0	0.136207	1.85096	1.00107	0	0.369356	6.8353	18.3365	1.98717	0	0	0.00975673	0	0.00366191	0.889018	4.3613	13.2385	0	0.835144	5.99535	0.687513	0.585511	3.22844	0	0.129858	0	0	0	0.0660184	0.548509
445.066	2.71477	1.47988	1.50837	0.495952	0.295051	0.426645	8.03528	0.620179	8.64073	3.81036	3.2479	0.429996	1.57034	0.556274	3.4946	4.93254	3.15818	1.32722	0.210778	1.07461	1.26974	0.526762	2.29075	4.07479	0.0430638	0.940442	0.301256	11.3377	10.7872	1.3363	0.0226306	10.2364	0.00442086	0.0616295	1.14727	0.479308	0.904453	5.93948	3.76889	1.44869	0.729011	2.45917	1.09659	0.812707	1.34144	0.404313	0.896668	0.523356	0.966809
454.171	0.711159	0.756181	0.742425	0.939303	0.843902	1.40698	0.567925	0.345784	1.50992	1.55504	0.67552	0.400162	1.52063	0.8758	0.582336	0.315108	1.31578	0.669754	0.620008	1.11184	0.738754	1.47867	1.42941	0.682897	2.42368	1.8292	0.623956	0.514756	1.89235	0.59022	0.790723	0.457229	2.60985	0.704461	1.5034	1.00906	0.0984211	0.939365	0.62138	1.45652	1.26059	0.842848	1.24641	0.177451	3.23345	2.65663	0.879204	1.81346	0.979921
461.06	3.82657	1.66013	0.83888	0.559175	0.126625	0.742373	9.31558	0.63108	3.49005	1.8839	2.45245	0.497958	0.872446	0.350932	1.14358	1.36152	2.15705	1.30274	0.108212	0.516747	1.32661	0.282506	1.21573	4.91271	0.209735	0.437478	0.923052	3.53319	2.50051	4.34683	0.259407	6.05978	0.00493273	0.171894	1.5251	0.353658	0.963146	1.33175	1.98698	2.05571	2.03591	2.78452	0.76587	0.334261	6.2902	1.10147	1.4314	0.394967	1.47482
463.201	0.660683	2.29083	2.15671	0	0.321038	0.779678	1.86704	0.783063	0.31688	0.85597	0.894319	1.79674	0.617567	0.773308	2.30785	1.38314	2.81364	3.01062	0.431833	0.0542677	1.43766	1.46833	1.01715	1.62451	1.82084	0.812894	5.44755	2.02395	2.41463	0.515833	0.973973	1.57933	0.610574	1.29587	0.436662	0.857779	0	0.798501	6.45335	0.964483	0.656007	1.67431	0.432294	1.49168	0.24258	4.79758	1.55318	0.457207	0.347456
485.086	3.99816	2.74329	2.49569	2.43591	0.049048	0.45825	1.62217	0.389372	0.563095	1.82921	1.52677	0.181285	1.57789	0.113092	1.10761	4.53053	2.09107	1.7418	0.0547974	2.0322	1.59976	0.0582794	2.47458	2.46848	0.0187186	0.442497	0.451046	1.79365	2.70555	2.62931	0	3.11848	0.00391431	0.0735497	0.232503	0.249946	0.395774	2.90333	3.7222	1.09959	0.785726	4.39454	1.48175	0.90339	1.35833	0.338971	0.436142	0.0975377	3.16059
487.083	5.74061	3.71921	1.09076	1.79	0.0375779	0.41863	2.50553	0.966261	1.79422	3.82753	1.7058	0.922047	1.98937	0.19829	1.50651	6.76432	1.11384	1.83884	0.0419829	2.33412	1.54354	0.034791	2.79443	6.82161	0.0383871	0.375552	0.852625	3.78387	2.45339	1.28926	0	3.51549	0.0045153	0	0.18453	0.365668	0.0404566	3.30098	10.6752	0.50294	1.15299	4.37583	1.77399	1.76104	0.828871	0.446939	1.91604	0.0957691	3.46668
488.072	2.39054	1.75375	3.00994	2.1073	0.018584	0.401578	1.57453	0.14569	0.786499	1.98507	1.86534	0.898904	1.81085	0.135438	0.959262	4.58517	1.84164	1.88372	0.108332	1.58193	2.43522	0.031036	2.24715	2.551	0.388587	0.18631	0.484472	1.85861	3.28795	2.89763	0	3.32693	0.00206093	0.0393418	0.369746	0.263778	0.289002	4.61314	4.18536	1.54411	1.18605	2.59914	1.27505	0.764157	1.8286	0.235752	0.269399	0.100711	2.48126
501.08	3.63516	2.1136	0.437306	1.66415	0.0982058	1.59043	4.56185	0	3.02424	2.60368	2.2181	0.150661	1.69511	0.252439	1.41308	3.40229	2.03888	2.46367	0.00438371	0.629778	2.48543	0.130821	3.11911	4.6358	0.0495001	0.615693	0.822129	3.03468	3.09494	2.58095	0	4.40584	0	0.0626003	1.29853	0.286169	0.0254211	4.18754	4.49527	1.59754	1.68238	4.00355	1.66987	0.118591	3.23432	1.03197	1.36091	0.218298	3.08264
503.115	4.49043	2.43034	3.05869	0.812235	0.316068	0.439147	3.20418	0.256222	3.23904	1.12053	2.61096	0.280597	1.63343	0.331794	1.35334	2.25453	1.87987	0.970573	0.139031	0.625449	1.10255	0.16064	2.97786	4.35853	0.11298	0.415273	0.419914	3.21521	2.05593	3.43625	0	2.60093	0	0.049493	0.689892	0.326677	0.421433	3.04594	3.13833	1.64987	3.2034	3.74303	1.10835	0.774139	2.0066	0.833603	1.07434	0.300247	1.5087
504.108	4.6704	2.36073	2.82744	0.695071	0.208287	0.440422	3.2599	0.249713	3.0314	1.17856	2.63665	0.238438	1.53524	0.265056	1.39263	2.21055	1.77173	1.00706	0.164791	0.598263	1.15404	0.160571	2.28361	4.13213	0.116473	0.469634	0.584304	3.30884	2.12012	2.91695	0	2.60165	0	0.0335541	0.690523	0.223634	0.253572	2.8845	3.19206	1.4077	2.9616	3.49574	1.12085	0.52574	1.96429	0.94398	0.962837	0.333121	1.55484
576.183	0.0440132	1.33248	1.31802	0	0	0.683565	0	3.31681	0.493756	0.666744	0	1.65696	0.0805662	0.198168	0.356376	0.19716	5.05774	0.0670037	0.495582	0.0994156	0.0791264	0.336008	0	0.0198643	0.519942	1.16632	2.56032	0.00709405	4.03029	0.98457	4.98153	2.6062	0.0101761	1.29276	0.96051	2.38311	0.41996	1.36193	3.36811	1.46903	0.22499	2.81134	0.526236	2.91188	0.00371879	2.47191	4.68884	0.0846033	0.816214
639.089	4.73395	1.71202	2.51828	1.21001	0.203151	0.711209	6.51293	0.744326	2.26578	1.70802	3.48417	0.561266	1.06677	0.385018	1.09968	1.2224	2.51116	1.22475	0.313716	0.864859	1.09551	0.236343	1.10713	4.70807	0.061594	0.214576	0.314712	4.012	3.11101	5.64406	0	4.88279	0	0.0512507	1.07601	0.101483	0.896336	1.34804	1.87543	1.78333	4.18361	4.31859	0.879953	0.471126	7.33183	1.07531	1.28057	0.676022	1.34671
[truncated: 53 more columns]
