# Supplementary material for: Integrated metabolomics and metagenomics analysis of plasma and urine identified microbial metabolites associated with coronary heart disease
Source: Sci Rep. 2016 Mar 2;6:22525. doi: 10.1038/srep22525 (PMC4773756; doi:10.1038/srep22525)
Supplement: Supplementary Dataset S4 [file srep22525-s5.xls]

## Sheet: 7 metabolites correlation
Spearman correlation analysis of 7 common significant metabolites in plasma and urine								Spearman correlation analysis of 7 common significant metabolites in plasma								Spearman correlation analysis of 7 common significant metabolites in urine
Plasma_ID	Urine_ID	correlation	p.value	adjusted.p.value				Plasma_ID1	Plasma_ID2	correlation	p.value	adjusted.p.value				Urine_ID1	Urine_ID2	correlation	p.value	adjusted.p.value
311.05	311.051	0.812984	3.17854e-25	3.1164e-24				125.015	125.015	1	0	0				125.015	125.015	1	0	0
309.053	310.047	0.810797	5.36637e-25	4.3855e-24				185.044	185.044	1	0	0				185.044	185.044	1	0	0
310.046	324.046	0.806425	1.49775e-24	1.05e-23				202.047	202.047	1	0	0				202.048	202.048	1	0	0
309.053	324.046	0.804983	2.08977e-24	1.28012e-23				309.053	309.053	1	0	0				309.054	309.054	1	0	0
310.046	310.047	0.803402	3.00037e-24	1.63333e-23				310.046	310.046	1	0	0				310.047	310.047	1	0	0
311.05	324.046	0.791659	3.99338e-23	1.94218e-22				311.05	311.05	1	0	0				311.051	311.051	1	0	0
310.046	125.015	0.791243	4.36292e-23	1.94218e-22				324.044	324.044	1	0	0				324.046	324.046	1	0	0
311.05	310.047	0.779241	5.17784e-22	2.09946e-21				309.053	310.046	0.929941	3.03436e-45	9.31e-45				310.047	324.046	0.933297	2.83465e-46	1.26064e-45
309.053	125.015	0.778874	5.57045e-22	2.09946e-21				310.046	309.053	0.929941	3.03436e-45	9.31e-45				324.046	310.047	0.933297	2.83465e-46	1.26064e-45
309.053	311.051	0.776682	0	0				309.053	311.05	0.929849	3.23385e-45	9.31e-45				125.015	310.047	0.918933	3.40435e-42	1.28154e-41
311.05	125.015	0.77657	8.79291e-22	3.0765e-21				311.05	309.053	0.929849	3.23385e-45	9.31e-45				310.047	125.015	0.918933	3.40435e-42	1.28154e-41
310.046	311.051	0.77164	2.2926e-21	7.48067e-21				310.046	311.05	0.911548	2.21188e-40	5.69947e-40				311.051	324.046	0.910649	3.58584e-40	1.17273e-39
324.044	324.046	0.74744	1.82931e-19	5.60438e-19				311.05	310.046	0.911548	2.21188e-40	5.69947e-40				324.046	311.051	0.910649	3.58584e-40	1.17273e-39
324.044	311.051	0.745616	0	0				311.05	324.044	0.900328	6.53873e-38	1.526e-37				125.015	324.046	0.90383	1.19473e-38	3.43e-38
324.044	310.047	0.735211	1.39149e-18	4.00647e-18				324.044	311.05	0.900328	6.53873e-38	1.526e-37				324.046	125.015	0.90383	1.19473e-38	3.43e-38
125.015	324.046	0.729173	3.63782e-18	9.90889e-18				309.053	324.044	0.89434	0	0				310.047	311.051	0.887801	1.77263e-35	4.56474e-35
125.015	310.047	0.717115	2.30027e-17	5.93158e-17				324.044	309.053	0.89434	0	0				311.051	310.047	0.887801	1.77263e-35	4.56474e-35
324.044	125.015	0.70936	7.16663e-17	1.75665e-16				310.046	324.044	0.87017	1.66978e-32	3.55783e-32				125.015	311.051	0.876396	1.67803e-33	3.92e-33
125.015	125.015	0.687928	1.37768e-15	3.22e-15				324.044	310.046	0.87017	1.66978e-32	3.55783e-32				311.051	125.015	0.876396	1.67803e-33	3.92e-33
125.015	311.051	0.679504	0	0				125.015	310.046	0.859492	6.606e-31	1.29556e-30				309.054	310.047	0.78497	1.62137e-22	3.4513e-22
202.047	202.048	0.642196	0	0				310.046	125.015	0.859492	6.606e-31	1.29556e-30				310.047	309.054	0.78497	1.62137e-22	3.4513e-22
310.046	309.054	0.582702	1.31756e-10	2.94e-10				125.015	311.05	0.831957	2.48707e-27	4.51889e-27				125.015	309.054	0.736326	1.16192e-18	2.2736e-18
309.053	309.054	0.55618	1.96034e-09	4.17565e-09				311.05	125.015	0.831957	2.48707e-27	4.51889e-27				309.054	125.015	0.736326	1.16192e-18	2.2736e-18
185.044	185.044	0.54702	4.48085e-09	8.7808e-09				125.015	309.053	0.828862	0	0				309.054	324.046	0.695858	4.75538e-16	8.63852e-16
311.05	309.054	0.540812	4.41633e-09	8.7808e-09				309.053	125.015	0.828862	0	0				324.046	309.054	0.695858	4.75538e-16	8.63852e-16
324.044	309.054	0.523203	2.77532e-08	5.23923e-08				125.015	324.044	0.803484	0	0				309.054	311.051	0.690689	0	0
125.015	309.054	0.468547	9.33057e-07	1.69322e-06				324.044	125.015	0.803484	0	0				311.051	309.054	0.690689	0	0
202.047	185.044	0.133972	0.179173	0.182906				185.044	202.047	0.14571	0.14376	0.14376				185.044	202.048	0.0928296	0.352832	0.352832
185.044	202.048	0.11132	0.264857	0.264857				202.047	185.044	0.14571	0.14376	0.14376				202.048	185.044	0.0928296	0.352832	0.352832
125.015	185.044	-0.182905	0.0658455	0.0686474				202.047	309.053	-0.270278	0.00614987	0.00641157				185.044	309.054	-0.182329	0.0667136	0.0695525
309.053	185.044	-0.197336	0.0469524	0.0500145				309.053	202.047	-0.270278	0.00614987	0.00641157				309.054	185.044	-0.182329	0.0667136	0.0695525
311.05	185.044	-0.211337	0.0329874	0.0359196				202.047	310.046	-0.281646	0.00413446	0.00450197				125.015	185.044	-0.228306	0.0210031	0.0228701
310.046	185.044	-0.220364	0.0260431	0.0290026				310.046	202.047	-0.281646	0.00413446	0.00450197				185.044	125.015	-0.228306	0.0210031	0.0228701
324.044	185.044	-0.270866	0.00603598	0.00687821				125.015	202.047	-0.286382	0.00363475	0.00414192				185.044	310.047	-0.234373	0.0177399	0.0202152
185.044	309.054	-0.284788	0.00383405	0.00447305				202.047	125.015	-0.286382	0.00363475	0.00414192				310.047	185.044	-0.234373	0.0177399	0.0202152
309.053	202.048	-0.321067	0.00105758	0.00126394				125.015	185.044	-0.288961	0.00333211	0.00398228				202.048	324.046	-0.284179	0.00379606	0.00453676
310.046	202.048	-0.327739	0.000772178	0.000945918				185.044	125.015	-0.288961	0.00333211	0.00398228				324.046	202.048	-0.284179	0.00379606	0.00453676
324.044	202.048	-0.337058	0.00057002	0.000716179				202.047	324.044	-0.302995	0.00204816	0.00257334				185.044	324.046	-0.291027	0.00300217	0.00377195
125.015	202.048	-0.337408	0.000562147	0.000716179				324.044	202.047	-0.302995	0.00204816	0.00257334				324.046	185.044	-0.291027	0.00300217	0.00377195
185.044	310.047	-0.352948	0.000274237	0.000363179				185.044	311.05	-0.309806	0.00153139	0.00202805				202.048	310.047	-0.306124	0.00175355	0.002405
202.047	324.046	-0.356611	0.000234217	0.000318795				311.05	185.044	-0.309806	0.00153139	0.00202805				310.047	202.048	-0.306124	0.00175355	0.002405
185.044	324.046	-0.356645	0.000233871	0.000318795				202.047	311.05	-0.330353	0.000696365	0.0009783				202.048	309.054	-0.306365	0.00181602	0.002405
202.047	309.054	-0.36118	0.000211028	0.000304129				311.05	202.047	-0.330353	0.000696365	0.0009783				309.054	202.048	-0.306365	0.00181602	0.002405
185.044	125.015	-0.371035	0.000123507	0.000183389				185.044	309.053	-0.331878	0.000698786	0.0009783				185.044	311.051	-0.312529	0.0014523	0.00215645
202.047	310.047	-0.371581	0.000120475	0.000183389				309.053	185.044	-0.331878	0.000698786	0.0009783				311.051	185.044	-0.312529	0.0014523	0.00215645
202.047	125.015	-0.385621	6.26684e-05	9.91065e-05				185.044	324.044	-0.337748	0.000554624	0.000876664				125.015	202.048	-0.3176	0.00114305	0.00180675
185.044	311.051	-0.389169	6.04608e-05	9.88167e-05				324.044	185.044	-0.337748	0.000554624	0.000876664				202.048	125.015	-0.3176	0.00114305	0.00180675
202.047	311.051	-0.398997	3.79877e-05	6.42069e-05				185.044	310.046	-0.35214	0.000283869	0.000479641				202.048	311.051	-0.344601	0.000421153	0.000711603
311.05	202.048	-0.409946	1.87857e-05	3.29e-05				310.046	185.044	-0.35214	0.000283869	0.000479641				311.051	202.048	-0.344601	0.000421153	0.000711603
