# Supplementary material for: Integrated metabolomics and metagenomics analysis of plasma and urine identified microbial metabolites associated with coronary heart disease
Source: Sci Rep. 2016 Mar 2;6:22525. doi: 10.1038/srep22525 (PMC4773756; doi:10.1038/srep22525)
Supplement: Supplementary Dataset S5 [file srep22525-s6.xls]

## Sheet: Sheet1
512 annotated mOTU species profile of 102 fecal samples (59 CHD patients and 43 healthy controls)
	ZSL399	ZSL401	ZSL402	ZSL403	ZSL404	ZSL405	ZSL408	ZSL409	ZSL415	ZSL416	ZSL417	ZSL422	ZSL429	ZSL430	ZSL431	ZSL432	ZSL433	ZSL435	ZSL436	ZSL437	ZSL439	ZSL444	ZSL446	ZSL450	ZSL452	ZSL453	ZSL454	ZSL466	ZSL467	ZSL468	ZSL475	ZSL477	ZSL478	ZSL479	ZSL480	ZSL482	ZSL487	ZSL488	ZSL490	ZSL492	ZSL495	ZSL496	ZSL497	ZSL501	ZSL503	ZSL505	ZSL506	ZSL510	ZSL512
motu_linkage_group_510	0.000734714	0.000154391	0	8.81868e-05	0	0.000425115	0.000142649	0	0	0.000607029	0.00139409	0.00138123	0.000393695	0.000284474	0.000200735	0.000132713	0.000311829	0.000241722	0.000964001	0.000153059	0.000122496	0.000665452	0	0	0	0	0	0.000379167	0.00092925	0.000202754	0.00137602	0.00023993	0	0.00428507	0.000292113	0.000378461	0	0.00119229	0.000509608	0	0.00110183	0.000516076	0.00227528	0.000288239	0.000422786	0.000587477	0.000906287	0.000882569	0
motu_linkage_group_786	0.000104959	0	0	0.00141099	0	0.000177131	0	0	0	0.00015329	0	0	0	0.000146753	8.60291e-05	9.95348e-05	0	0	0	0	0	0	0.000642504	0	0	0	0	0	0	0	0.000402778	0	0	0	0	0	0	0.000229287	0	0.000130117	0.000192382	0	0	0	0	0.000205151	0	0	0
Bacteroides_uniformis	0.0598582	0	0.480309	0.0258123	0.156151	0.00626159	0.024343	0.10698	0	0.00875594	0.00359414	0.0174332	0.00705177	0.0076571	0.00162595	0.0475677	0.0139446	0.0097849	0.0120404	0.0327392	0.0133215	0.127941	0.0240939	0.00828984	0.000315913	0.0076489	0.0378765	0	0.0815386	0.0100769	0.0528008	0.00137325	0.00633312	0.040809	0.00711588	0.0250625	0.00254642	0.0920725	0.0156668	0.015994	0.0120834	0.0345034	0.0106658	0.000115296	0.0331964	0.0210708	0.0240166	0.00973768	0.0407269
Actinomyces_sp._oral_taxon_848	0	0	0	0	0	0	0	0	0	0	0	0	0	0	0	0	0	0	0	0	0	0	0	0	9.24623e-05	0	0	0	0	0	0	0	0	0	0	0	0	0	0	0	0	0	0	0	0	0	0	0	0
Prevotella_nigrescens	0	0	0	0	0	0	0	0	0	0	0	0	0	0	0	0	0	0	0	0	0	0	0	0	0	0	0	0	0	0	0	0	0	0	0	0	0	0	0	0	0	0	0	0	0	0	0	0	0
[Ruminococcus]_obeum	0	0.00228539	0	0.00288232	8.43742e-05	0	0.000315016	0.0010723	0	0.0047052	0.047422	0.00369968	0	0.00799772	0.00505308	0.000304134	0.000400044	0.00262586	0.00415484	0	0.00483538	0.000199636	0.000554583	0	0	0.000101579	0.000202693	0.000184844	0.0008673	0.00104756	0.00695019	0.00515033	0.000234856	0.000203051	0	0.000805613	0.000907623	0.00156425	0.00240627	0.00083998	0.00180416	0.00713323	0.0018184	0.000153727	0.00064571	0.000742076	0.000280517	0.00208875	0
motu_linkage_group_551	0	0.0532794	0	0.000595261	0	0	0.00236262	0.000168914	0	0.000551845	0.00117626	0.00643866	6.94755e-05	0.00190637	0.000245797	0.000982906	0.00429983	0.000628477	0	0	0.00113564	0.00793863	0.0075173	0	0	0.0019173	0.000624969	0.00447891	0	0.00220495	0.000241667	0.015659	0.00283229	0.00147037	0.000416262	0.0206366	0	0.000220116	0.000740145	0.0628808	0.00523368	0.000333518	0.0024505	0.00324269	0.000442004	0.00120293	0.0140097	0	0
motu_linkage_group_484	0	0	0	0	0	0	0	0	0	0.000107303	0	0	0	0	0	0	0	0	0	0	0	0	0	0	0	0	0	0	0	0	0	0	0.000106753	0	0	0	0	0	0	0	0	0	0	0	0	0	0	0	0
motu_linkage_group_389	0	0	0	0	0	0	0	0	0	0	0	0	0	0	0	0	0	0	0	0	0	0	0	0	0	0	0	0	0	0	0	0	0	0	0	0	0	0	0	0	0	0	0	0	0	0	0	0	0
motu_linkage_group_521	0	0	0	0	0	0	0	0	0	0	0	0	0	0	0	0	0	0	0	0	0	0	0	0	0	0	0	0	0	0	0	0	0	0	0	0	0.000237378	0	0	0	0	0	0	0	0	0	0	0	0
Eubacterium_rectale	0.000275518	0.0147521	0	0.00464745	8.43742e-05	0	0	0	0.000144623	0.0703418	0.000130696	0.034858	0	0.0336944	0.0529595	0.0284968	0.000129929	0.0238241	0.0001687	0.000114794	0.195719	0.012315	0.0474554	0	0.000360603	0.000304737	0.00676993	0.27151	0	0.0454878	0.0127082	0.190536	0.000896724	0.0365323	0	0	0.000161849	0.000165087	0.0316345	0.212695	0.054773	0.00132705	0.0313568	0.000288239	0.000192176	0.0609073	0.00741142	0.000392253	0
Haemophilus_parainfluenzae	0.000314877	0.00157657	0	0.000176374	0	0.000531394	0	0	0.000501661	0.00015329	0.000277729	0.000169998	6.94755e-05	0.00306487	0	0.00268744	9.74466e-05	0.000949307	0	0.00219202	0	0	0	0	0.00169899	0	0.000354712	0.00181188	0	0.000101377	0	0	0.000140113	0.0112108	0.000460079	0.000168205	0	9.17148e-05	9.70682e-05	0.000637575	0.000819307	0	0	0.00315416	0.000115305	0	0.000668272	0.00215739	0.0120193
Brachyspira_pilosicoli	0	0	0	0	0	0	0	0	0	0	0	0	0	0	0	0	0	0	0	0	0	0	0	0	0	0	0	0	0	0	0	0	0	0	0	0	0	0	0	0	0	0	0	0	0	0	0.00072503	0	0
Oscillibacter_valericigenes	0	0	0	0	0	0	0	0	0	0	0	0	0	0	0	0	0	0	0.0001446	0	0	0	0	0	0	0	0	0	0	0	0	0	0	0	0	0	0	0	0	0	0	0	0	0	0	0	0	0	0
Oxalobacter_formigenes	0.000122452	0	0	0	0	0	0.000237748	9.09537e-05	0	0	0	0	0	0	0.000533381	0	0	0	0	0	0	0.000166363	0.000629654	0	0	0.00106658	0	0	0	0	0.000890715	0	0.000224181	0	0	0	0	0	0	0	0	0	0.000417314	0	0	0	0.000936497	0	9.24561e-05
motu_linkage_group_448	0	0	0	0	0	0	0	0	0	0	0	0	0	0	0	0	0	0	0	0	0	0	0	0	0	0	0	0	0	0	0.000591837	0	0	0	0	0	0	0	0	0	0	0.00359849	0	0	0	0	0	0	0
motu_linkage_group_226	0	0	0	0	0	0	0	0	0	0	0	0	0	0	0.000845953	0	0	0	0	0	0	0	0	0	0	0	0	0	0	0	0	0	0	0	0	0	0	0	0	0	0	0	0	0	0	0	0	0	0
Acidaminococcus_intestini	0	0	0	0	0	0	0	0	0	0	0	8.49988e-05	0.0463263	0	0	0	0	0	0	0	0	0	0	0	0	0.0365583	0	0	0	0	0	0	0	0	0	0	0	0	0	0	0	0	0	0	0	0	0	0	0
motu_linkage_group_191	0	0	0	0	0	0	0	0	0	0	0	0	0	0	0	0	0	0	0	0	0	0	0	0	0	0	0	0	0	0	0	0	0	0	0	0	0	0	0	0	0	0	0	0	0	0	0	0	0
Eikenella_corrodens	0	0	0	0	0	0	0	0	0	9.19741e-05	0	0	0	0	0	0	0	0	0	0	0	0	0	0	0	0	0	0	0	0	0	0	0	0	0	0	0	0	0	0	0	0	0	0	0	0	0	0	0.000184912
Clostridium_sp._7_2_43FAA	0	0.000231587	0	0	0	0	0	0	0	0	0	0	0	0	0	0	0	0	0	0	0	0	0	0	0	0	0	0	0	0	0	0	0	0	0	0	0	0	0	0	0	0	0	0	0	0	0	0	0
motu_linkage_group_379	0	0	0	0	0	0	0	0	0	0	0	0	0	0	0	0	0	0.00683727	0.0041452	0	0	0	0	0	0	0	0	0	0	0	0	0	0	0	0	0	0	0	0	0	0	0	0	0	0	0	0.0178956	0	0
Cronobacter_sakazakii/turicensis	0	0	0	0	0	0	0	0	0	0	0	0	0	0	0	0.00019907	0	0	0	0	0	0	0	0	0	0	0	0	0	0.000168961	0.000207143	0	0	0	0	0	0	0	0	0	0	0	0	0	0	0	0	0	0
motu_linkage_group_277	0	0	0	0	0	0	0	0	0	0.000367897	0	0.000194283	0	0	0.00067963	0	0	0	0	0	0	0	0	0	0	0	0.00374306	0	0	0.00196671	0	0	0.0101122	0	0	0	0.00841614	0	0.00110658	0	0	0.0103707	0	0	0	0	0	0	0
motu_linkage_group_307	0	0	0	0	0	0	0	0	0	0	0	0	0	0	0.0097882	0	0	0	0	0	0	0	0	0	0	0	0	0	0	0	0	0	0	0	0	0	0.00167244	0	0	0	0	0.000477848	0	0	0	0	0	0	0
Lactobacillus_casei	0	0	0	0	0	0	0	0	0	0	0	0	0	0	0	0	0	0	0	0	0	0	0	0	0.000249648	0	0	0	0	0	0	0	0	0	0	0	0.000107899	0	0	0	0	0	0	0	0	0	0	0	0
motu_linkage_group_51	0	0	0	0	0	0	0	0	0	0	0	0	0	0	0.00602204	0	0	0	0	0	0	0	0	0	0	0	0	0	0	0	0	0	0	0	0	0	0	0	0	0	0	0	0	0	0	0	0	0	0
motu_linkage_group_174	0	0	0	0	0	0	0.000463609	0	0	0	0	0	0	0	0	0	0	0	0	0	0	0	0	0	0	0	0.00182423	0	0	0	0	0	0	0	0	0	0	0	0	0	0	0	0	0	0	0	0	0	0
Bacteroides_finegoldii	0	0	0	0.0181175	0.000253123	0	0.00136309	0.000181907	0	0.00155206	0	0.00329606	0	0.000197552	0	0.0068679	0.0363598	0.000386755	0.000771201	0	0	0	0	0	0	0.000215856	0.00484961	0	0	0.00024077	0	0	0	0	0.000160662	0	0	0	0.00153152	0	0.00703265	0.00337224	0.000345066	0	0	0.000634102	0.00143495	0	0
Clostridium_methylpentosum	0	0	0	0	0	0	0	0	0	0	0.000130696	0	0	0	0	0	9.74466e-05	0	9.64001e-05	0	0	0	0.000171334	0	0	0.000174136	0	0	0	0	0	0	0	0	0	0	0.000175336	9.17148e-05	0	9.10821e-05	0	0	0	0	0.000115305	0	0	0	0
Ruminococcus_bromii	0.000157439	0.000115793	0	0.08414	0.0593901	0.000141705	0.0151842	0.0378974	0	9.19741e-05	0.116145	0.017642	9.26341e-05	0.0118882	0.00982644	0.00252155	0.00409276	0.000367417	0.0521096	0.117915	0.0757436	0	0.0467886	0.00609287	9.70854e-05	0.000101579	0.00456434	0.0123988	0.279808	0.000182478	0.192666	0	0.000205881	0.000522797	0.00494645	0.266595	0.0214959	0.127861	0.0312128	0.000182164	0.0667489	0.0341593	0.000266887	0.0512169	0.000214139	0.048515	0.00360277	0.0660619	0.000129438
motu_linkage_group_251	0.000839673	0	0	0	0	0	0	0	0	0	0	0.000297496	0	0	0.00585954	0	0	0.000580132	0	0	0	0	0	0	0	0.000914212	0	0	0	0	0	0	0	0	0	0	0	0	0.00673006	0	0	0	0.0040653	0	0	0.0014174	0	0	0
Pseudoflavonifractor_capillosus	0.000244905	0	9.55516e-05	0.000352747	0.000309372	0.000147609	0.000166424	0.000136431	0.000108467	0	0	8.49988e-05	0.00031264	0.000177796	0.000129044	9.95348e-05	0.000194893	0.000145033	0.000602501	0.000937484	0.00010208	0	0.00185041	0.000148741	0	0.000406316	0	0	0.00068145	0.000135169	0.000103572	9.87948e-05	0.000160129	0.000126032	0	8.41025e-05	0.000647396	0.000229287	9.70682e-05	0.000151804	0.000428488	0	0.000242624	0.00172943	0.000288263	0.000699377	0.000637758	0.000441284	0.000392938
motu_linkage_group_585	0	0	0	0	0	0	0	0	0	0.000183948	0	0	0	0	0.000860291	0	0	0.00454437	0	0	0	0	0	0	0	0	0.00714679	0	0	0	0.0003625	0	0	0	0	0	0.000215799	0	0	0	0	0	0	0	0	0	0	0	0
Lactobacillus_amylovorus	0	0	0	0	0	0	0	0	0	0	0	0	0.00238996	0	0	0	0	0	0.0001687	0	0	0	0	0	0.000439196	0.000101579	0	0	0	0	0	0	0	0	0	0	0	0	0	0	0	0	0	0	0	0	0	0	0
Peptoniphilus_harei	0	0	0	0	0	0.00015499	0	0	0	0	0	0	0	0	0	0	0	0	0	0	0	0	0	0	0	0	0	0	0	0	0.000207143	0	0	0	0	0	0	0	0	0	0	0	0	0	0	0	0	0	0
Clostridium_ramosum	0.000398845	0	0.000191103	0.000102885	0.000271873	0	8.15136e-05	0.00448402	0.0129273	0	0	0.000188886	0.000574752	0.000105361	0.000258087	0.000174186	0.00358781	9.66887e-05	0.00334771	0.0113542	0.000183745	0	0.00514003	0.00687815	0.0011915	0.00143134	0	0	0.0002832	0	0	4.93974e-05	0	0.000178545	0.00114801	0.000168205	0.0327131	0.00357688	9.70682e-05	0.00265049	0.000214244	0	0	0.00408146	0.00258913	0.00368152	0	0.000185231	0.00601805
motu_linkage_group_507	0	0	0	0	0.00110624	0	0.000178311	9.09537e-05	0	0.000500748	0	0.000113332	0	0.000167919	8.60291e-05	0	0.000116936	0	0.000160667	0.000926855	0.00035161	0.000166363	0.000528281	0	0	0.00303609	0.000135128	0	0.0011564	0.000270338	0.000103572	5.92769e-05	0.00022685	0	8.7634e-05	0	0.00185827	0.000114644	0	0	0	0.000537579	0.000140183	0	0.000172958	0.000246181	0.00286431	0	0.00105811
motu_linkage_group_712	0.000139946	0.0098553	0	0.000146978	0.000151874	0.00016237	0.010342	0.000666994	0	0	0.00339809	0.000145712	0.00331167	0.000439004	0.000221218	0	0.00115853	0.000376012	0	7.65293e-05	0.000421081	0.000124772	0	0	0.000793635	0.000319248	0.000420399	0	0.0001239	0.000236546	0.000103572	0.00019759	8.00647e-05	0.000532133	0.000100153	0.00146712	0	0.000560479	0.000420629	0.000125238	0.0317353	0.000291829	0.0001294	0.000428241	0	0	0	0.00619977	0
motu_linkage_group_126	0	0.000451594	9.55516e-05	0.0050972	0	0	0	0.00564823	0	0.000239133	0	0.00617091	0	0.000505732	0.0020733	0.026536	0.000113688	0.0365	0	7.65293e-05	0.0404442	0.000235681	0	0	0	0.000135439	0	0.00832651	0.0001239	0	0.00277572	0	0.00219377	0.027374	0	0	0	0.00336593	0.0125995	0	0.00421143	0	0.0142663	0.000115296	0	0.0268225	0.000553842	0.00203971	0
motu_linkage_group_131	0.0185463	0	0	0	0	0.000177131	0.0172106	0.00594837	0	0.0111105	0.000410759	0.0295116	0.00130614	0	0.00327771	0.000716651	9.74466e-05	0.00302636	0.00535985	0	0.00562463	0.00106056	0.00334102	0	0	0	0.00310795	0	0	0.0397498	0.048834	0.000607588	0.00751007	0	0.00682669	0	0.0102936	0.010804	0.00973594	0	0	0.00221175	0.00119371	0	0.00816362	0.000749732	0	0	0
motu_linkage_group_638	0.00397533	0	0	0	0	0	0	0	0	0.00109219	0.0017924	0.000169998	0	0	0.00070974	0	0.00014617	0.000547903	0	0	0	0.000819932	0.0137175	0	0	0	0.00429033	0	0	0.000152065	0	0	0.00132107	0	0	0	0.00316954	0.00102197	0.00562996	0	0	0.0388439	0.00109181	0	0	0.0229715	0	0	0
motu_linkage_group_290	0	0	0	0	0.00774556	0.000118088	0.00202561	9.09537e-05	0	0.000928939	0.000174261	0.000276246	0	0.00095615	9.67828e-05	0.000477767	0	0.000253808	0	0.00124743	0.00446091	0	0.00478023	0	0	0.000426632	0	0	0.00143724	0.0023418	0.000120833	0	0.00189753	0.00105026	0	0	0	0	0.00723158	0	0.000122425	0	0	0	0.00181029	0	0.000100699	0.0444717	0
Lactobacillus_plantarum	0	0	0	0	0	0	0	0	0	0	0	0	0	0	0	0	0	0	0	0	0	0	0	0	0.00010402	0	0	0	0	0	0	0	0	0	0	0	0	0	0	0	0	0	0	0	0	0	0	0	0
Bacteroides_coprophilus	0	0	0	0	0	0	0	0	0	0	0	0	0	0	0	0.0227039	0	0.0140489	0	0	0.0126069	0	0	0	0.0172812	0	0	0	0	0.000942804	0.000911429	0.0107884	0	0	0	0	0	0	0.0081052	0	0	0	0	0	0	0	0.0100598	0	0
motu_linkage_group_248	0	0	0	0	0	0	0	0	0	0.00194985	0	0	0	0	0.00868034	0	0	0	0	0	0	0	0	0	0	0	0	0	0	0	0	0	0	0	0	0	0	0	0	0	0	0	0	0	0	0	0	0	0
Atopobium_rimae	0	0.000231587	0	0	0	0	0	0	0	0	0.00016337	0	0	0	0	0	0	0	0.000241	0	0	0	0	0	0	0	0	0	0	0	0	0	0	0	0	0	0	0	0	9.10821e-05	0	0	0	0.000115296	0	0	0.000100699	0	9.24561e-05
motu_linkage_group_104	0.000419837	0.000198503	0	0.00520302	0	0	0.00272816	0.000238754	0	0.00015329	0.0691904	0.014327	0.000432292	0.0106915	0.0295768	0.00019907	0.00306416	0.0509743	0.0300126	7.65293e-05	0.0112799	0.0101343	0	0	0.00905668	0.0252627	0.000236475	0.000985835	0	0	0	0	0.00202831	0.0164849	0	0	0	0	0.0428362	0	0.182536	0.0107174	0.0001294	0.0073328	0	0.000298401	0.00468248	0.229076	9.24561e-05
Enterococcus_faecium	0	0	0	0	0	0	0	0	0	0	0	0	0	0	0	0	0	0	0	0	0	0	0	0.00112052	0.000182035	0	0	0	0	0	0	0	0	0	0	0	0	0	0	0	0	0	0	0	0	0	0	0	0
Granulicatella_elegans	0	0.000115793	0	0	0	0	0	0	0	0	0.000130696	0	0	0	0	0	0	0	0	0	0	0	0	0	0	0	0	0	0	0	0.000138095	4.93974e-05	0	0	0	0	0	0	0	0	0	0	0	0	0	0	0	0	9.24561e-05
Gemella_haemolysans	0	0.000162111	0	0	0	0	0	0	0	0	0.000168038	0	0	0.000118531	0	0	0	0	0	7.65293e-05	0	0	0.000128501	0	6.93467e-05	0	0	0	0	0	0	4.93974e-05	8.00647e-05	0	0	0	0	0	0	0	0.000122425	0	0	0.000115296	0	0	0.000100699	0	0.00026416
motu_linkage_group_525	0.00225662	0	0	0	0	0	0	0	0	0.000538706	0.000784176	0	0	0	0.000172058	0	0	0.000628477	0	0.000153059	0	0.000249544	0.00514003	0	0	0	0.00169876	0	0	0	0	0	0.000613829	0	0	0	0.00145664	0.000406166	0.00190901	0	0	0.0183084	0.000368789	0	0	0.0113159	0	0	0
Bifidobacterium_breve	0	0	0	0	0	0	0	0	0	0	0	0	0	0	0	0	0	0	9.64001e-05	0	0	0	0.000192751	0	0.0304117	0.000101579	0	0	0	0	0	0	0	0	0	0	0	0	0	0	0	0	0	0	0	0	0	0	0
unclassified_Fusobacterium	0	0.000192989	0	0	0	0.000103327	0	0	0	0	0	0	0	0.000118531	0	0.000170631	0	0	0	0.000621801	0	0	0	0	0	0	0	0	0	0	0.000155357	0	8.00647e-05	0.000189047	8.7634e-05	0	0	0	0	0	0	0	0	0.000592949	0	0	0.000125873	0	0.000123275
Proteus_penneri	0	0	0	0	0	0	0	0	0	0	0	0	0	0	0	0.000355481	0	0	0	0	0	0	0	0	0	0	0	0	0	0	0	0	0	0	0	0	0	0	0	0	0	0	0	0	0	0	0	0	0
motu_linkage_group_529	0	0.000671601	0	0	0	0	0	0	0	0	0	0	0	0	0.00394013	0	0	0.00026858	0	0	0	0	0	0	0	0	0	0	0	0	0	0	0	0.00516729	0	0	0	0	0	0	0	0	0	0	0	0	0.00223551	0	0
Fusobacterium_periodonticum	0	0	0	0	0	0	8.91555e-05	0	0.000108467	0	0.000130696	0	6.94755e-05	0	0	0.000149302	9.74466e-05	0	0	0	0	0	0	0	0	0	0	0	0	0	0	0	0	0	8.7634e-05	0	0	0	0	0	0	0	0	0	0	0.0001119	0	0	0.000150241
Parvimonas_micra	0	0.000115793	0	0	0	0	0.000106987	0	0	0	0.000261392	0	0	0.000105361	0	9.95348e-05	0.00014617	0	0	0.000140304	0	0	0.000257002	0	0	0	0	0	0	0	0.000177551	0	0	0	0	0	0	0	0	0	0	0	0	0.000153727	0	0	0	0	0
Enterobacter_aerogenes	0	0	0	0	0	0	0	0	0	0	0.00151607	0	0	0	0	0	0	0	0	0	0	0	0.000171334	0	0.000603317	0	0.000202693	0	0	0.000270338	0.000258929	0	0.000392317	8.4021e-05	0	0	0	0	0	0.000113853	0	0	0	0	0.000230611	0	0.000125873	0	0
Clostridium_hylemonae	0	0	0	0	0	0	0	0	0	0	0	0	0	0	0	0	0	0	0	0	0	0	0.000342669	0	0	0	0	0	0	0	0	0	0	0	0	0	0	0	0	0	0	0	0	0	0	0	0	0	0
motu_linkage_group_282	0	0	0	0	0	0	0	0	0	0.0101887	0.00345037	0.000953875	0	0	0	0	0.000194893	0.0014181	0	0	0	0.000166363	0	0	0	0	0	0	0	0	0	0	0.0195518	0	0	0	0	0	0.00613471	0	0	0	0	0	0	0	0	0	0
motu_linkage_group_366	0.00684334	0	0	0.000961236	0	8.85656e-05	0.000332847	0.000181907	0	0.00137961	0.000429429	0.000807488	0	7.90206e-05	0.000903306	0.000364961	9.74466e-05	0.000957218	0.000826287	0	0.00010208	0.00244554	0	0	0	0	0.00624293	0.00034125	0	0.00197685	0.00146036	4.93974e-05	0.0039552	0.00546137	8.7634e-05	0	0	0.00143075	0.00332944	0	0	0.0148065	0.000698758	0	0	0.0106305	0.000660135	0	0
Shuttleworthia_satelles	0	0	0	8.81868e-05	0	0	0	0	0	0	0	0	0	0	0	0	0	0	0	0	0	0	0	0	0	0	0	0	0	0	0	0	0	0	0	0	0	0	0	0	0	0	0	0	0	0	0	0	0
Streptococcus_peroris	0.000157439	0	0	0	0	0	0	0	0	0	0.000261392	0	0	0	0	0	0	9.66887e-05	0	0.000420911	0	0	0	0	0.000277387	0	0	0	0	0	0	4.93974e-05	0	0.00028007	0	0	0	0	0	0	0	0	0	0.000307455	0	0	0	0	0.000184912
motu_linkage_group_562	0	0	0	0	0	0	0	0	0	0	0	0.00254996	0	0	0.000150551	0.000132713	0	0	0	0	0	0	0.000925206	0	0	0	0	0	0.00131334	0	0	0.000105852	0.000296239	0	0	0	0	0	0	0	0	0	0	0	0	0	0.000100699	0	0
Clostridium_sp._SY8519	0	0	0	0	0	0	0	0	0	0	0	0	0	0	0	0	0	0	0	0	0	0	0	0	0	0	0	0	0	0	0	0.00164987	0	0	0	0	0	0	0	0	0	0	0	0	0	0	0	0	0
Streptococcus_sanguinis	0.000484427	0.000144742	0	0.00013228	0	0.000646529	0	0	0	9.19741e-05	0.000300601	0.000127498	0	0.00018965	0	9.95348e-05	0	0.000193377	0	0.000306117	0.00010208	0	0.000128501	0	0.00026748	0	0.000135128	0	0	0	0	7.90359e-05	0.000133441	0.000137489	0	0	0.000161849	0	0	0.000130117	0.00024485	0	0	0.000576478	0.000115305	0	0	9.80632e-05	0.00011557
Bifidobacterium_bifidum	0	0	0	0	0	0	0	0	0	0	0	0	0	0	0	0	0	0	0	0	0.0168535	0	0	0	0	0.0061049	0	0	0	0	0	0	0	0	0	0	0	0	0.000448941	0	0	0	0	0	0	0	0	0	0
motu_linkage_group_415	0	0	0	0	0	0	0.000229823	9.09537e-05	0	0.00322931	0	0.012372	0	0	0.000439704	0.00676837	0	0.000302152	0	0	0	0.0230829	0	0	0	0	0	0	0	0	0	0	0.00450141	0.0031928	0	0	0	0	0	0	0.000297318	0	0	0	0	0.000293738	0	0	0
Enterococcus_faecalis	0.000419837	0	0	0	0	0	0	0	0	0.000910544	0	0	0	0	0	0	0	0	0.0012532	0	0	0	0	0	0.00920231	0	0	0	0	0	0.00263072	0	0	8.4021e-05	0	0	0	0	0	0	0	0	0	0	0	0.000159858	0	0.00750184	0
motu_linkage_group_362	0	0	0	0	0	0	0	0	0	0.000662214	0	0	0	0	0.000204319	0	0	0.00361616	0	0	0.00010208	0	0.000192751	0	0	0	0.000135128	0	0	0.00126721	0	0	0.00740598	0	0	0	0.000237378	0	0	0	0	0.0182715	0	0	0	0	0.000125873	0	0
Lachnospiraceae_bacterium_2_1_46FAA	0.000934136	0	0	0	0	0	0.000356622	0	0	0	0	0	0	0	0	0	0.023699	0	0.00175448	0	0	0	0	0	0	0	0.00260798	0	0	0	0	0	0	0	0	0	0	0	0	0	0	0	0.000194099	0.0219407	0	0	0	0	0
motu_linkage_group_439	0.00269395	0	9.55516e-05	8.81868e-05	0.0061312	0.000206653	0.00439041	0.00834753	0.0210908	0	0	0	0	0.0255237	0	0	0.0193377	0.00150405	0.00618032	0	0.00010208	0	0.0588962	0.00174082	0.000508543	0.000493384	0.00267254	0	0	0	0	4.93974e-05	0.00105863	0	0.00807207	0	0.000107899	0	0	0.000113853	0.000183638	0	0.0350457	0.00457339	0	0	0	0.0106453	0
[Clostridium]_bartlettii	0	0.00860344	0	0.000326291	0	0	0.000151564	0.00037291	0.000618263	0	0.00105864	0.000169998	0	0.000553144	0.000150551	0.000597209	0.00014617	0.000483444	0.000588041	0.000382647	0.000544428	0	0.000436903	0	0.000173367	0.000142211	0.000432411	0	0.00132573	0.000192616	0.000194197	0	8.00647e-05	0.000513462	0	0.000815794	0	0.000203811	0.000718305	0.000136623	0.0116059	0.000712676	0.000323499	0.00200614	0	0.0076316	0	0.000274577	9.24561e-05
Clostridium_scindens	0.00097612	0	0	0	0.000480933	0	0	0	0	0	0	0	0	0	0	0.000766418	0.000162411	0	0.00336436	0	0.00015312	0	0.000499725	0	0	0.00274263	0	0	0.000278775	0.000101377	0.000155357	4.93974e-05	0	0.000140035	0	0.00144656	0.00126242	0.00018343	9.70682e-05	0.000182164	0.000192382	0	0	0	0	0.000186501	0.000134265	0	0.0028384
Prevotella_denticola	0	0	0	0	0	0	0	0	0	0	0	0	0	0	0	0	0	0	0	0	0	0	0	0	0	0	0	0	0	0	0	0	0	0	0	0	0	0	0	0	0	0	0	0	0	0	0	0	0
unclassified_Lachnospiraceae	0.000398845	0	0	0.000117582	0.000700306	0.000139175	0	0	0	0	0	0	0.000354325	0	0	0	0	0	0	0	0	0	0.00830115	0	0.0131204	0.00632838	0.000243231	0	0	0	0	0	0	0	0	0	0	0	0	0.00402583	0	0	0.000145575	0.00344734	0	0	0	0	0
Selenomonas_sp._oral_taxon_149	0	0	0	0	0	0	0	0	0	0	0	0	0	0	0	0	0	0	0	0	0	0	0	0	0	0	0	0	0	0	0	0	0	0	0	0	0	0	0	0	0	0	0	0	0	0	0	0	0
motu_linkage_group_207	0	0	0	0	0	0	0	0	0	0	0	0	0	0	0	0	0	0	0	0	0	0	0	0	0	0	0	0	0	0.000101377	0	0	0	0	0	0	0	0	0	0	0	0	0	0	0	0	0	0	0
Succinatimonas_hippei	0.000131199	0	0	0	0	0	0	0	0	0	0	0	0.000127372	0	0	0	0	0	0	0	0	0	0	0	0	0.000177763	0	0	0	0	0	0	0	0	0	0	0	0	9.70682e-05	0	0	0	0	0	0	0	0	0	0
motu_linkage_group_574	0	0	0	0	0	0	0	0	0	0	0	0	0	0	0	0	0	0	0	0	0	0	0	0	0	0	0	0	0	0	0	0	0	0	0	0	0	0	0	0	0	0	0	0	0	0	0	0	0
Finegoldia_magna	0	0	0	0	0	0.000177131	0	0	0	0	0.000130696	0	0	0	0	0	0	0	0	0	0	0	0	0	0	0	0	0	0	0	0.000189881	0	0	0	0	0	0	0	0	0	0	0	0	0	0	0	0	0	0
motu_linkage_group_508	0	0	0	0	0	0	0	0	0	0.00417971	0	0.000188886	0	0	8.60291e-05	0	0	0	0	0	0	0	0	0	0	0	0.000135128	0	0	0.000101377	0	0	0.000280226	0.0101479	0	0	0.000107899	0	0.0048642	0	0	0.000184313	0	0	0	0	0	0	0
motu_linkage_group_568	0	0	0	0	0	0	0	0	0	0	0	0	0	0	0	0	0	0	0	0	0	0	0	0	0	0	0	0	0	0	0	0	0	0	0	0	0	0	0.000145602	0	0	0	0	0	0	0	0	0	0
Dorea_formicigenerans	0	0.0034738	0	0.00606725	0.00658963	0	0.000855893	0.000113692	0	0.00375255	0.0129128	0.00495543	0	0.00749116	0.00468859	0.0058626	0.00169557	0.00306503	0.000179029	0	0.00707417	0.000202755	0.00314827	0	0	0.00536337	0.00216205	0.00133088	0.0107421	0.00043592	0.00486786	0.00402095	0.000776627	0.000364091	0	0	0	0	0.00179576	0	0.00752915	0.000872414	0.00915179	0	0	0.00500194	0.000682513	0.00218681	0.0110762
Streptococcus_parauberis	0	0	0	0	0	0	0	0	0	0	0	0	0	0	0	0	0	0	0	0	0	0	0	0	0	0	0	0	0	0	0	0	0	0	0	0	0	0	0	0	0	0	0	0	0	0	0	0	0
motu_linkage_group_177	0	0	0	0	0	0	0	0	0	0	0	0	0	0	0	0	0	0	0	0	0	0	0	0	0	0	0	0	0	0	0	0	0	0	0	0	0	0	0	0	0	0	0	0	0	0	0	0	0
Pseudoramibacter_alactolyticus	0	0	0	0	0	0.000221414	0	0	0	0	0	0	0	0	0	0	0	0	9.64001e-05	0	0	0	0	0	0	0	0	0	0	0	0	0	0	0	0	0	0	0	0	0	0	0	0	0.000115296	0	0	0	0	0
Lachnospiraceae_bacterium_3_1_57FAA_CT1	0.000535292	0	0	0	0	0	0.000271033	0.000113692	0	9.19741e-05	0.000130696	0	0	0	8.60291e-05	0	0	0	0.000829041	0	0.00010208	0	0	0.000138825	0	0.00148305	0	0	0	0.000367491	0.0101604	0	0.00054444	0	8.7634e-05	0	0.00248168	9.17148e-05	0	0	0	0	0.0001294	0.0013259	0.00141826	0.0001119	0	0	0.00153477
motu_linkage_group_678	0	0	0	0	0	0	0	0	0	0.000413884	0	0	0	0	0.000172058	0	0	0	0	0	0	0	0	0	0	0	0	0	0	0	0	0	0.00108087	0	0	0	0	0	0.000242671	0	0	0.000122875	0.00015528	0	0	0	0	0	0
Faecalibacterium_prausnitzii	0.0516849	0.0087231	0	0.014087	0.000168748	0.0396774	0.00519372	0.00147648	0.000108467	0.0129109	0.0251571	0.0140553	0.0294762	0.0225347	0.00933306	0.00606913	0.0134355	0.0114576	0.00332925	0.0129452	0.0128672	0.015459	0.000171334	0.000132214	0	0.00257855	0.014238	0.0102406	0.0202737	0.00793504	0.00194197	0.00918174	0.00558051	0.0155549	0.0366201	0.0188784	0.000138728	0.0249699	0.0298572	0.00225103	0.0122609	0.00569527	0.0139204	0.0112759	0.0194506	0.0141613	0.008937	0.0918525	0.000943052
Olsenella_uli	0	0	0	0	0	0.000110707	0	0	0	0	0.000130696	0	0	0	0	0	0	0	0.000128533	0.000298464	0	0	0	0	0	0	0	0	0	0	0	0	0	0	0	0	0	0	0	0	0	0	0	0.000192159	0	0	0	0	9.24561e-05
Klebsiella_variicola/pneumoniae	0.0159328	0	0	0	8.43742e-05	0.000664242	0.000181553	0.000171801	0	0.000264426	0.0247669	0.0213347	0	0.0119795	8.60291e-05	0.00103267	0	0.0610976	9.64001e-05	0.00230284	0.000426881	0	0	0	6.93467e-05	0.0190054	0.001054	0.00182	0	0.0248035	0.0296309	7.90359e-05	0.00953498	0.00111748	0.000227848	0.0115501	0.00435913	0	0	0.0157117	0.00591722	0.000525012	0.00101093	0.00606263	0.00947426	0	0.0117482	0	0.000184912
motu_linkage_group_617	0.000647248	0	0	0.00192541	0	0	0.000142649	0	0	0.000239133	0	0	0	0.000500464	0	0	0	0.000145033	0.00167094	0	0	0	0.000224876	0	0	0	0.000675642	0	0.0004956	0	0	0	0	0.000168042	0	0	0.00366858	0.000275144	0.000315472	0	0	0	9.70497e-05	0	0	0.0001119	0.000100699	0	0.000277368
Clostridium_bolteae	0.0030858	0.000312642	0.00634463	0.000617308	0.0032231	0.00412716	0.000563463	0.00834046	0.00357942	9.19741e-05	0.000408425	8.49988e-05	0.000632227	0.000363495	0.000129044	0.000243307	0.00115962	0	0.00329688	0.00883914	0.000216921	0.000166363	0.00267282	0.0283996	0.000161809	0.00413427	0.000135128	0.0001625	0.00208152	0.00128749	0.00199893	4.93974e-05	8.00647e-05	0.000154039	0.00802728	0.00261559	0.00111496	0.000540098	0.000129424	0.00930859	0.000174893	0.000184313	0.000844332	0.00624902	0.00694138	0.000805682	0.00277928	0.000911988	0.00561208
Eggerthella_lenta	0.00118604	0.000405277	9.55516e-05	0.00302481	0.00156092	0.000575677	9.98542e-05	0.00673058	0.000282015	0	0.00211727	0.00117298	8.68444e-05	0.000568949	0	0	0.000496978	9.66887e-05	0.0010604	0.00234945	0.000362952	0.000221817	0.00377792	0.0011701	0.000540904	0.00249884	0	0.000500501	0.0145583	0.000144824	0.00273429	0.000899033	0.000133441	0.000228057	0.000324246	0.000378461	0.000431597	0.00158667	9.70682e-05	0.00096547	0.00153031	0.000122875	0.00104814	0.00260568	0.00115305	0.000649022	0.000261816	0.000326877	0.00199705
motu_linkage_group_241	0	0.00282246	0	0.00166295	0	0	0.00144687	0.000204646	0	0.00336363	0.0308769	0.00473868	0	0.00895191	0.00428917	9.95348e-05	0.00833169	0.00151076	0.0360416	0	0.00104997	0.00675553	0	0	0	0	0.00121616	0.00888876	0.021948	0	0.000500596	0.00895328	0.000840679	0.00084021	0.000350536	0.00580307	0	0.0189964	0.0111022	0	0.0230006	0.000890845	0.0108141	0	0	0.00216341	0.00309648	0	0
motu_linkage_group_9	0	0	0	0	0	0	0	0	0	0	0	0	0	0	0.000559189	0	0	0	0	0	0	0	0	0	0	0	0	0	0	0	0	0	0.000120097	0	0	0	0	0	0.000194136	0	0	0	0	0	0	0	0	0	0
Streptococcus_anginosus	0.000839673	0.000159216	0	0.000154327	0	0.00272585	0.000106987	0.0011824	0	0.00159933	0.0017128	0	0	0.000118531	0	0.000454128	0	0.000386755	0.000516429	0.0145329	0.000204161	0	0.000128501	9.91607e-05	0.00467705	0.000162527	0.000135128	0	0	0.000164737	0.000155357	0	0.000133441	0.00124549	0	0	0	0	0	0	0	0	0.000169837	0.00300409	0.000584214	0	0.000100699	0	0.0167151
Enterobacter_cancerogenus	0	0	0	0	0	0	0	0	0	0	0	0.000127498	0	0	0	0	0	0	0	0	0	0	0	0	0	0	0	0	0	0.00113204	0	0	0	8.4021e-05	0	0	0	0	0	0	0	0	0	0.000144119	0.00015374	0	0	0	0
Streptococcus_sp._C150	0.000524796	0	0	0	0	0.000738047	0.000106987	0.000181907	0	0.00030658	0.000470505	0	0	0.000118531	0	0.000557395	0	0	0.000530201	0.000561215	0	0	0	0	0.000804422	0	0	0	0	0	0	6.58632e-05	0	0.000609152	0	0	0	0	0	0	0	0	0	0.000115296	0.000384351	0	0.000201397	0	0.000323596
Acidaminococcus_fermentans	0	0	0	0	0	0.000741737	0	0	0	0	0	0	0	0	0	0	0	9.66887e-05	0.000996134	0	0	0	0	0	0.0026005	0	0	0	0.00022302	0	0	0	8.00647e-05	0	0	0	0	0	0	0	0	0	9.70497e-05	0	0	0	0	0.000215739	0
motu_linkage_group_258	0	0	0	0.00941835	8.43742e-05	0	0.00170465	9.09537e-05	0	0.00950093	0.00214341	0.0069189	0	0	0.0204577	0	0.00182225	0.0126372	0	0	0.0151589	0.00899608	0.000128501	0	0	0	0.0255528	0	0.0001239	0.0218873	0.0150282	0.00173879	0.0236671	0.0458923	0.000120497	0	0.00161849	0.0101161	0.0110755	0	0.00441955	0.0319967	0.0147418	0.000115296	0	0.108823	0.0353251	0.000156901	0
motu_linkage_group_517	0	0.000154391	0	0	0	0	0	0	0	0.00015329	0	8.49988e-05	0	0	0.00167279	0.000442377	0	0.000547903	0	0	0	0	0	0	0	0	0	0	0	0	0	0	9.60776e-05	8.4021e-05	0	0	0	0	0	0	0	0.00334494	0.00130478	0	0	0	0.000201397	0	0
Enterococcus_gallinarum	0	0	0	0.000176374	0	0	0	0	0	0	0	0	0	0	0	0	0	0	0	0	0	0	0	0.000173531	0.000332864	0	0	0	0	0	0	0	0	0	0	0	0	0	0	0	0	0	0	0	0	0	0	0	0
motu_linkage_group_289	0	0	0	0	0	0	0	0	0	0	0	0	0	0	0	0	0	0	0	0	0	0	0	0	0	0	0	0	0	0	0	0	0	0	0	0	0	0	0	0	0	0.00594716	0	0	0	0	0	0	0
Streptococcus_salivarius	0.0210968	0.00398961	0.000350356	0.00195614	0.000196873	0.00509252	0.0020268	0.00359681	0.000203376	0.00252009	0.0192598	0.000291424	0.000541909	0.00807447	0.000129044	0.00874247	0.000545701	0.00138001	0.002651	0.0113582	0.00108576	0.000218351	0.00341812	0.000165268	0.0575452	0.00158463	0.00302196	0.00149013	0.0003717	0.000428035	0.000233036	0.000413142	0.000704569	0.019962	0.000262902	0.000706461	0	0	9.70682e-05	0.00188236	0.00425427	0	0.000424592	0.00664522	0.0126259	0.00016785	0.00116643	0.00232677	0.00795122
Lactobacillus_ruminis	0	0	0	0	0	0	0	0	0	0	0	0	0	0	0	0	0	0.0071453	0	7.65293e-05	0.0278986	0	0	0	0	0.000101579	0	0	0	0	0	0	0	0	0	0	0	0	0.00133954	0	0	0	0	0	0	0	0	0	0
Actinomyces_odontolyticus	0.000104959	0.000328081	0	0.000176374	0	0.000324741	8.91555e-05	0.000125061	0	0	0.000875663	8.49988e-05	6.94755e-05	0.000280962	8.60291e-05	0.00019907	0.000253361	0.000225607	0.000364178	0.000246594	0.00015312	0	0.000224876	0.000148741	0.000269682	0.000304737	0	0.0002275	0.0003717	0	0	0.00023601	0.000120097	0.000168042	0	0.000420512	0	0	0	0.000208188	0.000501943	0.000122875	0.000291149	0.00122213	0.000115305	0	0.000100699	0.000130751	0.000169503
motu_linkage_group_611	0	0.00017369	0	0	0	0	0	0	0	0.000701303	0.000914871	0.00253107	0	0.00026867	0.000172058	0.00019907	0.000519715	0	0.00147814	0	0.00015312	0.000421106	0	0	0	0	0	0.00034125	0.00117705	0	0.00163413	0.000321083	0	0.000808702	0	0.000168205	0	0.00071079	0.000562996	0	0.00110183	0.000460782	0.000427019	0	0	0	0.00112027	0	0
motu_linkage_group_164	0	0	0	0	0	0	0	0	0	0	0	0	0	0	0.0116483	0	0	0.00580132	0	0	0	0.00199636	0	0	0	0	0	0	0	0	0	0	0	0	0	0	0	0	0	0	0	0.000430063	0	0	0	0	0.0248826	0	0
Methanobrevibacter_smithii	0.00113356	0	0	0	0	0	0	0	0	0	0	0	0	0	0	0	0	0	0	0	0	0	0	0	0	0	0.001581	0	0	0	0	0	0	0	0	0	0.0190442	0	0	0.000136623	0	0	0	0	0	0	0	0	0
Mitsuokella_multacida	0.000209918	0	0	0	0	0	0	0	0	0	0	0	0	0	0	0	0	0.0119701	0	0	0	0	0	0	0	0	0	0	0	0	0	0	0	0	0	0	0	0	0	0	0	0	0	0	0	0	0	0	0
Pyramidobacter_piscolens	0	0	0	0	0.000168748	0	0	0.000345624	0	0	0	0	0	0	0	0.000298604	0	0	0.000829041	0	0	0	0	0	0	0.000152369	0	0	0	0	0.000476429	0	0	0	0	0	0	0	0	0.000161924	0	0	9.70497e-05	0.00709068	0	0	0	0	9.24561e-05
motu_linkage_group_273	0	0	0	0	0	8.85656e-05	0.00940769	0.000382006	0	0	0.000336075	0	0	0	0	0.00245851	0	0.00277497	0	0	0	0	0	0	0	0	0	0	0	0.00606233	0	0.00151156	0	0	0	0	0	0	0.000834787	0	0	0.00135163	0	0	0	0	0	0	0
Streptococcus_gallolyticus	0.000157439	0	0.000735747	0	0	0.00168275	7.13244e-05	0	0	0.000950399	0	0	0.00377252	7.90206e-05	0	0.000298604	0	0	0	0.00442339	0.00010208	0	0	0	0.000305126	0	0	0	0	0	0	0	0	0	0	0	0	0	0	0	0	0	0	0.000345887	0	0	0	0	0.00217272
motu_linkage_group_411	0	0	0	0	0	0	0	0	0	0	0	0	0	0	0.00400896	0.00185135	0	0.000464106	0	0	0	0	0	0	0	0	0.000135128	0	0	0	0	0	0.00174541	0.00751988	0	0	0	0	0	0	0	0	0.000121312	0	0	0	0.000352445	0	0
Bacillus_amyloliquefaciens	0	0	0	0	0	0	0	0	0	0	0	0	0	0	0	0	0	0	0	7.65293e-05	0	0	0	0	0	0	0	0	0	0	0	0	0	0	0	0	0	0	0	0	0	0	0	0	0	0	0	0	0
Bacteroides_caccae	0.0209708	0	0.0164731	0.03001	0.000144642	0.0382869	0.00809532	0.0128609	0	0.00109449	0.000421131	0.0226437	0.0155556	7.90206e-05	0.000808674	0.0150994	0.00220229	0.00939814	0	0	0.0372389	0.00625109	0	0	0	0	0.0065267	0	0	0.00329475	0.0179179	0.00057301	0.0147559	0.00847772	0.0150468	0.00576102	0.091736	0.0234056	0.00296058	0.00015484	0.000408084	0.0262953	0.00231949	0	0	0.000369271	0.0297866	0	0.00011557
motu_linkage_group_228	0	0	0	0	0	0	0	0	0	0	0	0	0	0	0	0	0	0	0	0	0	0	0	0	0	0	0	0.003276	0	0	0	0	0	0	0	0	0	0	0	0	0	0	0	0	0	0	0	0	0
motu_linkage_group_552	0.000402343	0.00797044	0	0.00139629	0.000168748	0	0.000106987	0.000181907	0	0.00114968	0.00285353	0.000637491	0	7.90206e-05	0.00186396	0	0.000552198	0.00159536	0.00314907	0	0.00262006	0.000665452	0.00179901	0	0	0	0.00121616	0.00430355	0	0	0	0.00276625	0.000528427	0.00056014	0	0.000644785	0	0	0.000954504	0	0.00595802	0.00110588	0.000436724	0.00245964	0	0.00643427	0.000939853	0.000130751	0
Lachnospiraceae_bacterium_1_4_56FAA	0.00017993	0.000625284	0	0.00175492	0	0	0.000203784	0	0.000373609	0	0	0	0.000666965	0.00032596	0	0.000179163	0.000238203	0	0.0010604	0.00136987	0.000418529	0	0.00214596	0	6.93467e-05	0.000660264	0	0	0.00460908	0	0	0	0	0	0.0121811	0.000706461	0	0	0.000129424	0.00308768	0.000275457	0	0	0.00124519	0	0.000522201	0.00012947	0	0
Desulfovibrio_piger	0.00312778	0.000729498	0	0	0	0	0.00226098	0.00428392	0	0.000377094	0	0	0	0.00214146	0.00213352	0.00227935	0.00187314	0.00245589	0	0	0	0	0	0	0	0.00126974	0	0	0	0	0.0029	0	0.00592479	0	0	0	0	0	0	0	0	0.00388286	0	0	0	0	0	0	0
motu_linkage_group_357	0	0	0	0	0	0	0	0	0	0	0	0	0	0	0	0	0	0	0	0	0	0.000124772	0	0	0	0	0	0	0	0	0	0	0	0	0	9.61171e-05	0.224269	0	0.00079596	0.000136623	0	0	0	0	0.00616884	0	0	0	0
Streptococcus_gordonii	0.000832176	0.000115793	0	0.000117582	0	0.000923613	0	0	0	0.000229935	0.000555458	8.49988e-05	6.94755e-05	0.000131701	0	0.000142193	0	0.000229636	9.64001e-05	0.000277419	0	0	0	0	0.00114422	0	0.000135128	0	0	0	0	0.000115261	0.000160129	0.000426568	0	0	0	0	0	0.000109299	0.000122425	0	0	0.000620822	0.000333104	0	0	9.80632e-05	0.000295859
butyrate-producing_bacterium	0	0.0180638	0	0.0162969	8.43742e-05	0	0.000463609	9.09537e-05	0	0.000114968	0.021042	0.00360395	0	0.00137496	0.00227117	0.00250828	0.011908	0.00116026	0.00354752	0	0.0121169	0.00335637	0.0464017	0	0.0182174	0.00750669	0.000202693	0.00817864	0	0.000182478	0.00229929	0.0120974	0.000231298	0.000697374	0	0.0107988	0	0.000632832	0.00453309	0.0344382	0.033471	0.000368626	0.0042896	0.00257109	0	0.0087506	0.000604191	0.011238	0.00295859
motu_linkage_group_646	0.000419837	0.000992514	0	0.000117582	0	0	7.13244e-05	0	0	0.000420453	0.00168038	0.000283329	0	0.00107242	0.000114705	9.95348e-05	0.00165659	0.000251391	0	0	0.000247909	0.00213895	0	0	0	0.000203158	0.000270257	0.000568751	0.00018585	0.000651708	0.000103572	0.000620996	0.00022685	0.000434109	0.00757408	0.000616751	0	0.000275144	0.000420629	0.00124479	0.000787019	0.000417776	0.000213509	0.00385417	0.00063418	0.000251776	0.000453144	0	0
[Ruminococcus]_torques	0.0376593	0.0907027	0	0.0238476	0.00743096	0.0219166	0.0125606	0.00506499	0.00023243	0.00589603	0.0744141	0.0278349	0.00130846	0.00240709	0.0102601	0.00651953	0.000205721	0.00150631	0.000490764	0	0.00932692	0.0041264	0.0150684	0	0.00307899	0.00185613	0.00527712	0.00330586	0.0299714	0.00126331	0.0237342	0.00192156	0.00684342	0.000875587	0.000253165	0.022304	0.000561076	0.00140324	0.00272302	0.0572998	0.00557357	0.00179786	0.0117941	0.000134511	0.0220464	0.0151364	0.00100699	0.00961837	0.100518
Lactobacillus_delbrueckii	0	0	0	0	0	0	0	0	0	0	0	0	0	0	0	0	0	0	0	0	0	0	0	0	0.000346734	0.00163542	0	0	0	0	0	0	0	8.4021e-05	0	0	0	0	0	0	0	0	0	0	0	0	0	0	0
Citrobacter_sp._30_2	0	0	0	0	8.43742e-05	0	7.13244e-05	0	0	9.19741e-05	0.00086586	0.00139185	0	0.00175821	0.000129044	0.000398139	0.00014617	0.000966887	0	0.000168365	0	0	0	0	0	0	0.000337821	0	0	0.000101377	0	0	0	0.000126032	0	0.00197641	0	0.000229287	0	0	0	0.000184313	0.000145575	0.000138355	0	0	0	0	0
Prevotella_copri	0	0	0.000143327	0	0	0	0	0	0	0.0142008	0.000294066	0.101693	6.94755e-05	0	0.0967311	9.95348e-05	0.0646753	0.0672663	9.64001e-05	7.65293e-05	0.000136107	0	0	0	0	0	0	0	0	0.000101377	0.00352143	0.00299842	0.0335311	0	0	8.41025e-05	0	9.17148e-05	0.232178	0	0	0.000122875	0	0	0.000172958	0	0	0	0.000154093
Clostridium_spiroforme	0	0.000115793	0	0.000211648	0.000185623	0	0	0	0	0	0	0	0	0	0	0	0.00073085	0	0	0.00328311	0	0	0	0	0.000575578	0	0	0	0	0	0	0	0	0.000216054	0	0.000140171	0	9.17148e-05	0	0.000113853	0.00019588	0	9.70497e-05	0.000576478	0	0	0	0.00029419	0
Alistipes_sp._HGB5	0.00383101	0	0	0	8.43742e-05	0	0.00121252	0.000113692	0	0.000122632	0.000130696	0.00104548	0	0	0.000215073	0.020335	0	0.0016147	0	0	0.00211306	0	0	0	0	0.0145969	0.000824283	0.00210438	0	0.000314268	0.00679429	0.00138807	0.000880711	0	0.000324246	0.000355099	0.000334488	0.0031183	0.000232964	0.000227705	0	0.00375998	0.00152368	0	0	0.00016785	0.020754	0	0.00128514
Peptostreptococcus_anaerobius	0	0	0	0	0	0	0	0	0	0	0	0	0	0	0	0	0	0	0	0	0	0	0	0	6.93467e-05	0	0	0	0	0	0.000245982	0	0	0	0	0	0.000107899	0	0	0	0	0	0.000145575	0	0	0	0	0	0
motu_linkage_group_267	0	0	0	0	0	0	0	0	0	0	0	0	0	0	0.000172058	0	0	0	0	0	0	0	0	0	0	0	0	0	0	0	0	0	0	0	0	0	0	0	0	0	0	0	0	0	0	0	0	0	0
motu_linkage_group_376	0	0	0	0	0	0	0	0	0	0.00423081	0	0.00110498	0	0	0.000593601	0	0	0.000290066	0	0	0	0.000213895	0	0	0	0	0.00837796	0	0	0.000375094	0	0	0.00649325	0	0	0	0.00347436	0	0.000606677	0	0	0.0013762	0	0	0	0	0	0	0
Scardovia_inopinata	0	0	0	0	0	0.000123992	0	0	0	0	0	0	0	0	0	0	0	0	0	0	0	0	0	0	0	0.000139671	0	0	0	0	0	0	0	0	0	0	0	0	0	0	0	0	0	0	0	0	0	0	0
motu_linkage_group_496	0	0	0	0	0	0	0	0	0	0	0	0	0	0	0.00061941	0	0	0	0	0	0	0	0	0	0	0	0	0	0	0	0	0	0	0	0	0	0	0.000137572	0	0	0	0	0	0	0	0	0	0	0
Subdoligranulum_variabile	0	0	0	0	0	0	0	0	0	0	0	0	0	0	0	0	0.00014617	0	0.000530201	0	0	0	0.000128501	0	0	0	0	0	0	0	0	0	0	0	0	0	0	0	0	0	0.00029382	0	0	0	0	0.000223801	0	0	0
motu_linkage_group_306	0	0	0	0	0	0	0	0	0	0.000367897	0	0.000390994	0	0	0.0215761	0	0	0	0	0	0	0	0.00119934	0	0	0	0.00848606	0	0	0.00056771	0	0	0.0029704	0	0	8.41025e-05	0.0339559	0.000122286	0.000194136	0	0	0.00183084	0	0	0	0.00220444	0.000167831	0.000130751	0
motu_linkage_group_559	0.00611096	0	0	0	0	0	0.00064192	0.0065992	0	0.000147159	0.000261392	0.000118998	0	0.000439004	0.000120441	0.00224506	0.000757918	0.00128918	0.00737996	0	0.00134973	0.00191317	0.00308402	0	0	0	0.011591	0	0	0.00976597	0.0153976	0	0.000320259	0.0258225	0	0	0.0105621	0.000160501	0.000275027	9.10821e-05	0.000503303	0.00236193	0	0	0	0.0252646	0.000176223	9.80632e-05	0
motu_linkage_group_348	0	0	0	0	0	0	0	0	0	0	0	0	0	0	0.000516175	0	0	0.000241722	0	0	0	0.00479125	0	0	0	0	0	0	0	0	0	0	0.000264213	0	0	0	0	0	0	0	0	0	0	0	0	0	0	0	0
motu_linkage_group_320	0	0.0252815	0	0	0	8.85656e-05	0.00397039	0.000323391	0.000108467	0.00358699	0.0192994	0.0237147	6.94755e-05	0.0173933	0.00737939	0	0	0.0013429	0	0	0	0.00304999	0	0	0	0	0.000456058	0.00975724	0	0.000934919	0.000989683	0.00399021	0.000300243	0.000588147	0	0	0	0	0.00150995	0	0.0142013	0.000819168	0.00127243	0	0	0	0.00052587	0.00496854	0
Clostridium_leptum	0	0.000275009	0	0.000573214	0	0	0	0.000136431	0	0.000358699	0.000130696	0	0	0.000197552	0.000172058	0	0	0.00204013	0.000501281	0	0.000939139	0	0.000436903	0	0	0.000632048	0.000289561	0	0	0.000101377	0.000455715	0	0	0.000112028	0	0.000112137	0.000231213	0.00018343	0.000679478	0	0.00231384	0.000140429	0.0035132	0	0	0.00186874	0.000100699	0	0
Streptococcus_pseudopneumoniae	0	0.000115793	0	0	0	0.000132848	0	0	0	0	0.00074061	0	6.94755e-05	0	0	0	0	0	0	7.65293e-05	0	0	0	0	0	0	0	0	0	0	0	0	0	0.000196049	0	0	0	0	0	0	0	0	0	0.000201767	0	0	0	0	0.000339006
motu_linkage_group_485	0	0	0	0	0	0	0	0	0	0	0	0	0	0	0	0	0	0	0	0	0	0	0	0	0	0	0	0	0	0	0	0	0	0	0	0	0	0	0	0	0	0	0	0	0	0	0	0	0
Capnocytophaga_sp._oral_taxon_329	0	0	0	0	0	0	0	0	0	0	0	0	0	0	0.00168617	0	0	0	0	0	0	0	0	0	0	0	0.00462139	0	0	0.00383204	0	0	0	0	0	0	0	0	0	0	0	0	0	0	0.0233839	0	0	0	0
Anaerostipes_caccae	0.000239907	0	0.000286655	0	0.000196873	8.85656e-05	0	0.000591199	0.000366077	0	0.000130696	0	0.00015632	0	0	0	0	0	0.0001205	0.000127549	0	0	0.00250577	0.00026915	8.66834e-05	0.000174136	0	0	0.000936134	0	0	0	0	0	0	0	0.000287731	0.000168144	0	0.000437194	0.000122425	0	0	0.000172943	0.00118765	0	0	9.80632e-05	0
Dialister_invisus	0.000104959	0	0.000745303	0	0	0.0305463	7.13244e-05	0	0	0.000919741	0.000537305	0	0	0.000118531	0	0.000132713	0	0	9.64001e-05	0.000711723	0	0	0	0	0	0.000159624	0.000135128	0	0	0.000223029	0	0	8.00647e-05	0.00300795	0	0	0	0	0	0	0	0.00024575	0.000258799	0.0112183	0	0.000828062	0.000100699	0.000359565	0
Escherichia_coli	0.0136867	0.0338011	0.00279011	0.00454162	0.00726386	0.000327693	0.00886368	0.0175375	0.0689161	0.103337	0.0609518	0.000308121	0.0224198	0.00367805	0.00563491	0.218171	0.000545701	0.00256665	0.00521437	0.00372211	0.0200634	0.000598907	0.0705002	0.0116649	0.0509005	0.375178	0.056238	0.0001625	0.000357933	0.14037	0.00375965	0.00287265	0.00884351	0.00146337	0.00640605	0.000476581	0.0598743	0.0466495	0.00131483	0.0185642	0.0496601	0.011796	0.0332616	0.0226294	0.00223273	0.0226822	0.0135943	0.000607992	0.00383272
Fusobacterium_ulcerans	0	0	9.55516e-05	0	0.000241069	0	0	0	0.0108684	0	0	0	0.000327528	0	0	0	0	0	0	0	0	0	0	0.00294177	0	0	0	0	0.0002301	0	0	0	0	0	0.000164314	0	0	0	0	0.000136623	0	0	0.000737578	0	0	0	0	0	0.000123275
Rothia_mucilaginosa	0	0.000115793	0	0	0	8.85656e-05	0	0	0	0	0.000319479	0	0	7.90206e-05	0	0	9.74466e-05	9.66887e-05	0.000257067	7.65293e-05	0	0	0	0.000148741	0.000249648	0.000101579	0	0	0	0	0	0	0.000128103	0.000100825	0	0	0.000679766	0	0	0.000218597	0	0	0	0.000115296	0	0	0.000140978	0	0.000110947
Lactobacillus_crispatus	0	0	0	0	0	0.00169013	0	0	0	0	0	0	0	0	0	0	0	0	0	0	0	0	0.000160626	0.000132214	0.187514	0.000101579	0	0.000151667	0	0	0	0	0.000160129	0	0.000140214	0	0	0	0	0	0	0	0	0	0	0	0	9.80632e-05	0
Tropheryma_whipplei	0	0	0	0	0	0	0	0	0	0	0	0	0	0	0	0	0	0	0	0	0	0	0	0	0	0	0	0	0	0	0	0	0	0	0	0	0	0	0	0	0	0	0	0	0	0	0	0	0
Escherichia_albertii	0	0	0	0	0	0	0	0	0	0	0	0	0	0	0	0.000938471	0	0	0	0	0	0	0	0	0	0	0	0	0	0	0	0	0	0	0	0	0	0	0	0	0	0	0	0	0	0	0	0	0
motu_linkage_group_651	0.000314877	0	0	0	0	0	0	0	0	0.0108223	0	0.000106248	0	0	0.000229411	0	0	0	0.0013496	0	0	0.000124772	0	0	0	0	0	0	0	0.00143617	0	0	0.00839345	0	0	0	0	0	0.00100304	0	0	0.00129019	0	0	0	0.00117495	0.000201397	0	0
Odoribacter_splanchnicus	0.00290737	0	0	0.00265442	0	0	0.00616243	0.000670784	0	0.000726596	0.00031367	0.00348495	0	0	0.0014625	0.00240874	0.00184174	0.0024849	0.00299804	0	0	0.00346867	0.000312073	0	0	0	0.00202693	0.00189963	0.00187089	0.00378135	0.00266179	0	0.00181747	0	0.000648492	0.000241795	0.000949514	0.0055946	0.0022714	0.000428086	0.000829771	0.0111694	0.0044837	0	0	0.000257371	0.00248725	0	0.00386466
Streptococcus_sp._oral_taxon_071	0.000188926	0.000202638	0	0.00013228	0	0.000324741	0	0	0	0.000122632	0.000392088	0	0	0.000173845	0	0	0	0	0	0.000535705	0	0	0	0	0.000563442	0	0	0	0	0	0.000138095	8.2329e-05	8.00647e-05	0.000231058	0	0	0	0	0	0	0	0	9.70497e-05	0.00142678	0	0	0	0	0.000493099
Neisseria_meningitidis	0	0	0	0	0	0	0	0	0	0	0	0	0	0	0	0	0	0	0	0	0	0	0	0	0	0	0	0	0	0	0	0	0	0	0	0	0	0	0	0	0	0	0	0	0	0	0	0	0
Lautropia_mirabilis	0	0	0	0	0	0	0	0	0	0	0	0	0	0	0	0	0	0	0	0	0	0	0	0	0	0	0	0	0	0	0	0	0	0	0	0	0	0	0	0	0	0	0	0	0	0	0	0	0.000161798
Rothia_dentocariosa	0	0	0	0	0	8.85656e-05	0	0	0	0	0.000261392	0	0	0	0	0	0	0	9.64001e-05	0	0	0	0	0	6.93467e-05	0	0	0	0	0	0	0	0	0	0	0	0	0	0	0	0	0	0	0.000115296	0	0	0	0	0
Bifidobacterium_dentium	0.000104959	0	0	0	0	0.0281284	0	0.000113692	0	9.19741e-05	0.000290435	0	0	0.000323985	0.000172058	9.95348e-05	0	0.000493112	0.000771201	0.00241067	0.00010208	0	0	0	0.00142854	0.00302706	0	0	0	0.0027169	0.000124286	0	0	0.00185686	0.000122688	0	0	0	0	0	0	0	0	0.00558031	0.000134523	0	0	0.00055896	0
motu_linkage_group_633	0	0	0	0	0	0	0	0	0	0	0	0	0	0	0	0	0	0	0	0	0	0	0	0	0	0	0	0	0	0.000101377	0	0	0	0	0	0	0	0	0	0	0	0	0	0	0	0	0	0	0
motu_linkage_group_414	0	0	0	0	0	0	0.000313827	9.09537e-05	0	0	0.000130696	0.000603491	0	0	0	0	0	0	0	0	0	0	0	0	0	0	0.00099995	0	0	0.000658949	0	0	0.00068055	0	0	0	0	0	0.000145602	0	0.000122425	0.00014745	0	0	0	0.000484901	0	0	0
motu_linkage_group_115	0	0.00320747	0	0.000529121	0.0149596	0.000159418	0.0124818	0.000936823	0.0186021	0.00153597	0.00213034	0.0231367	6.94755e-05	0.0161755	0.00404337	0.0153582	0.107211	0.000966887	0	0.000114794	0.00615544	0.00081102	0	0	0	0	0.00243231	0.0147875	0	0.000811014	0.000207143	0.000222288	0.00603688	0.0131409	0.00934179	0	0.000107899	0	0	0.0636937	0.0159765	0	0.016547	0.00234434	0	0.000335701	0.00756246	0.0149056	0
motu_linkage_group_225	0.00499606	0.000297754	0	0	0	0	0.000169396	0.00084587	0	0.000275922	0.000130696	0.00452193	0	0.000166821	0.000267646	0.00709683	0.000419021	0.00314238	0	0	0.000592066	0.00570209	0.000613948	0.0540922	0	0.00389048	0.000135128	0.0116025	0.00636846	0.00934694	0.0029	0	0.0047078	0.00338605	0.000275421	0	0.00292407	0.00168755	0.0089594	0	0	0.00103215	0	0	0	0.000223801	0.00710932	0	0.00248707
motu_linkage_group_72	0	0	0	0	0	0	0	0	0	0	0	0	0	0	0.00279595	0	0	0	0	0	0	0	0	0	0	0	0	0	0	0	0	0	0	0	0	0	0	0	0	0	0	0	0	0	0	0	0	0	0
motu_linkage_group_334	0	0	0	0	0	0	0	0	0	0	0	0	0	0	0	0	0	0	0	0	0	0	0	0	0	0	0.000225214	0	0	0	0	0	0	0	0	0	0	0	0	0	0	0	0	0	0	0	0	0	0
Gemella_morbillorum	0	0.000248128	0	0	0	0	0	0	0	0	0.000294066	0	0	0.000128409	0	0	9.74466e-05	0	0	0.000109328	0.00010208	0	0	0	0	0	0	0	0	0	0	7.68404e-05	0	0	0	0	0	0	0	0	0.000122425	0	0	0	0	0	0	0	0
Holdemania_filiformis	0.00145893	0.000270184	0	0	0	0	9.80711e-05	0	0.000144623	0.00015329	0.000217827	0	6.94755e-05	0.000237062	0.000172058	0.000308558	0.00129604	0.000108775	0.0013014	0	0	0.000320843	0.00254432	0	0	0.000609474	0.000459437	0.000252778	0.00030975	0.00083129	0.000218651	9.87948e-05	0.000195714	0	0.000301851	0	0.000107899	0.000467746	0.000330032	0.00230438	0.000636611	0.000204792	0.000407609	0	0.000115305	0.00140994	0.00114796	0	0
Prevotella_disiens	0	0	0	0	0	0.000432988	0	0	0	9.19741e-05	0	0	0	0	0	0	0	0	0	0	0	0	0	0	0	0	0	0	0	0	0.000133163	0	0	0	0	0	0	0	0	0	0	0	0.000121312	0	0	0	0	0	0
motu_linkage_group_600	0	0.000297754	0	0.00196951	0	0	0	9.09537e-05	0	0	0.000130696	0.000358884	0	0.000248351	0	0.00201281	0.000852658	0.000145033	0	0	0.00015312	0.000831815	0.000128501	0	0	0	0	0.0168856	0	0	0.000189881	0.00570814	8.00647e-05	0.00132333	0	0.00753184	0	0	0.000558142	0	0.000571317	0.000263304	0.000194099	0	0	0	0.000258939	0.0002329	0
motu_linkage_group_456	0.00101023	0.000115793	0	0.00130076	0	0.000907798	0.00187227	0.00368363	0	0.00047301	0	0.000871237	0	0.000414858	0.00170983	0.000355481	0.000316702	0.00107566	0.0182076	0	0.000472121	0.000124772	0.00603954	0.00161136	0	0.00798665	0.000658751	0.00011375	0.00116156	0.000582917	0.000138095	0.000111144	0.002472	0.00106077	0.000240994	0.00138769	0.000188824	0.000170328	0.00133469	0.000944977	0.000367276	0.000568298	0.00372428	0.000115296	0	0.00221003	0.0016867	0	0
motu_linkage_group_565	0	0	0	0	0	0	0	0	0	0	0	0	0	0.000592655	0.000277205	0	0	0	0	0	0	0	0	0	0	0	0	0	0	0	0	0	0.000257986	0.00425706	0	0	0	0	0.00279341	0	0.000693743	0	0	0	0	0	0	0	0
Paraprevotella_xylaniphila	0	0	0	0	0	0	0	0	0	0	0	0	0.00102228	0	0	0	0	0	0	0	0	0	0	0	0	0	0	0	0	0	0	0	0	0	0	0	0	0	0	0	0	0	0	0	0	0	0	0	0
motu_linkage_group_192	0	0	0	0	0	0	0	0	0	0	0	0	0	0	0	0	0	0	0	0	0	0	0	0	0	0	0	0	0	0	0	0	0	0	0	0	0	0	0	0	0	0	0	0	0	0	0	0	0
motu_linkage_group_120	0	0	0	0	0	0	0	0	0	0	0	0	0	0	0.00718343	0	0	0	0	0	0	0	0	0	0	0	0	0	0	0	0	0	0	0	0	0	0.000215799	0	0	0	0	0	0	0	0	0	0	0	0
motu_linkage_group_74	0	0	0	0	0	0	0	0	0	0	0	0	0	0	0.00165913	0	0	0	0	0	0	0	0	0	0	0	0	0	0	0	0	0	0	0	0	0	0.000878609	0	0	0	0	0	0	0	0	0	0	0	0
Collinsella_aerofaciens	0.000618093	0.00444646	0	0.0360684	0.000116015	0	0.00214687	0.00025467	0	0.00544487	0.0227019	0	0	0.0134335	0.00402616	0.00406102	0.00140323	0.00759973	0.00916765	0	0.00933014	0	0	0	0	0.0145664	0.000270257	0	0.0069384	0	0	0.00933611	0.000968783	0.00105493	0.0069932	0	0.00187025	0	0	0	0.00838612	0.000823264	0	0	0	0	0	0	0
Clostridiales_bacterium_1_7_47FAA	0.000244905	0	0	0	0.000224998	8.85656e-05	0.000152838	9.09537e-05	0.000135584	9.19741e-05	0	0	0	0.000105361	0	0	0.00014617	0	0	0.000336729	0	0.000124772	0.000578254	0	0	0.000792317	0	0	0.00026845	0.000115859	0.000177551	0	0	0	0.000131451	0.000100923	0.000248168	0.000366859	0	0.000143129	0.000122425	0	0.0001294	0.000461182	0.000230611	0.0001119	0.000226572	0.000277846	0.000475488
Streptococcus_agalactiae	0	0	0	0	0	0	0	0	0	0.000168619	0	0	0	7.90206e-05	0	0	0	9.66887e-05	0	0	0	0	0	0	0	0	0	0	0	0	0	0	0	0	0	0	0	0	0	0	0	0	0	0	0	0	0	0	0
Proteus_mirabilis	0	0	0	0	0	0	0	0	0	0	0	0	0	0	0	0.00019907	0	0	0.000203511	0	0	0	0	0	0	0	0	0	0	0	0	0	0.000146785	0	0	0	0	0	0	0	0	0	0	0	0.000269046	0	0	0	0
Oribacterium_sinus	0	0.000115793	0	0	0	0	7.13244e-05	0	0.000162701	0	0.000261392	0	0	0	0	0	0	0	0	0	0	0	0	0	0.000115578	0	0	0	0	0	0	4.93974e-05	0	0.000105026	0	0	0	0	0	0	0	0	0	0	0	0	0	0	0
motu_linkage_group_604	0	0	0	0	0	0	0	0	0	0.0216714	0	0.000637491	0	0.0241803	0.00120441	0	0	0	0	0	0.00010208	0.000274499	0	0	0	0	0	0.00170625	0	0	0	0	0.00373635	0.00374494	0	0	0	0	0	0	0.00024485	0	0	0	0	0	0.000322235	0	0
motu_linkage_group_624	0.00510801	0.000656162	0	0.0374598	0.00375934	0.00123992	0.000895518	0.00616464	0.000284726	0.000756232	0.00024687	0.000113332	0.000841426	0.00178235	0.000322609	0.00118336	0.000692954	0.000945401	0.00653379	0.00613085	0.00100946	0.00054068	0.0058682	0.00199423	0.000138693	0.00860036	0.000726315	0.000182	0.00291853	0.000968712	0.00108175	0.000129668	0.000515972	0.00182046	0.00107108	0.000485925	0.0109458	0.000835624	0.00114325	0.00745861	0.000693743	0.000175536	0.00131556	0.00457339	0.00909631	0.00207637	0.00240558	0.000381357	0.0547545
motu_linkage_group_43	0	0	0	0	0	0	0	0	0	0	0	0	0	0	0.00182382	0	0	0.00916609	0	0	0	0	0	0	0	0	0	0	0	0	0	0	0	0	0	0	0	0	0	0	0	0	0	0	0	0	0	0	0
motu_linkage_group_212	0	0	0	0	0	0	0	0	0	0.000229935	0.000130696	0.000237997	0	0	0.00220235	0	0	0.0153735	0	0	0	0.00058643	0	0	0	0	0.00255393	0	0	0.000139393	0	0	0.00380307	0	0	0	0.000134874	0	0.000436807	0	0	0.00103215	0	0	0	0	0.0062131	0	0
motu_linkage_group_550	0.0130464	0.000115793	0	0.000235165	0	0	0	0	0.186097	0.000128764	0.000196044	8.49988e-05	0.000104213	0.000207429	0	0	0	0	0	0	0	0.000249544	0	0	0	0	0.00220259	0.00302575	0.00047082	0.00432879	0	4.93974e-05	0.00110489	0.00173083	0	0.0115136	0	0	0	0	0.0024485	0.0013762	0	0.000922365	0	0.0001492	0.00143999	0.00221623	0
motu_linkage_group_470	0	0	0	0	0	0	0	0	0	0.000149458	0	8.49988e-05	0	0	0.000129044	0	0	0.000169205	0	0	0	0.000461657	0	0	0	0	0.000135128	0	0	0	0.000103572	0	0.00242596	0	0	0	0	0	0	0	0	0.00034132	0.0001294	0	0	0.000195826	0.000100699	0	0
Collinsella_stercoris	0.00233009	0	0	0	0	0	0	0	0	0	0	0	0.000166741	0	0	0	0	0	0	0	0	0	0	0	0	0	0	0	0	0	0	0	0	0	0	0	0	0	0	0.000988892	0	0	0	0	0	0	0	0	0
motu_linkage_group_509	0	0	0	0	0	0	0	0	0	0	0	0	0	0	0	0	0	0	0	0	0	0	0	0	0	0	0	0	0	0	0	0	0	0	0	0	0	0	0	0	0	0	0	0	0	0	0	0	0
Lactobacillus_salivarius	0.000104959	0.000405277	0	0	0	0.0107519	0	9.09537e-05	0	0	0	0	0	0	0	0.000567348	0	0.000408241	0.0244085	0	0	0	0	0	0	0.000375843	0.00644562	0	0	0.00109487	0	0	8.00647e-05	0.000134434	0.000192795	0	0	0	0	0	0	0	0	0.00592619	0.000530405	0	0.000151048	0.000156901	0
motu_linkage_group_151	0	0	0	0	0	0	0	0	0	0.0124063	0	0.000127498	0	0	0.0104869	0	0	0.00201113	0	0	0.0133623	0.000249544	0	0	0	0	0	0	0	0	0	0	0.00109689	0.013182	0	0	0	0	0	0	0.00102837	0	0	0	0	0	0	0	0
motu_linkage_group_575	0.000104959	0	0	0	0	0	0	0.0043294	0	0	0	0.000305996	0	0	0	0	0	0	0	0	0	0	0	0	0	0.000159624	0	0	0.000413	0	0.000103572	0	0	0	0	0	0	0.000703147	0.000252377	0	0	0	0.000625431	0	0	0.00279751	0.000251746	0	0
Fusobacterium_varium	0.000104959	0	0	0.00020157	0.0098296	0	0.001562	0.000159169	0	0	0	0	0.000104213	0	0	0	0.00114987	0	0.00124356	0	0	0	0	0.0156674	0	0	0	0	0	0	0	0	0	0	0	0	0	0	0	0.000182164	0	0	0	0	0.00807138	0	0	0	0.000739648
Coprococcus_catus	0.000183679	0.00305694	0	0	0.000489371	0	0.000356622	9.09537e-05	0	0.00141027	0.00162063	0.00151298	0	0	0.00408638	0	0.00149093	0.00206914	0	0	0.00333803	0.000486612	0	0	0	0	0.000594565	0.002184	0.00828891	0.000126721	0.00474357	0.00415432	0.000344278	0.000210053	0	0	0	0	0.00121335	0.00228616	0.00381967	0.000532459	0.00416343	0	0	0.000969803	0.000876078	0	0
Alistipes_shahii	0.00398845	0	0	0.00810339	0.000168748	0	0.00109364	0.00324402	0	0.00308113	0	0.000491104	0.000216146	0	0.00023897	0.000149302	0.00239286	0.0102597	0	0	0	0.0133784	0.000642504	0	0	0.00211059	0.0132276	0	0	0.0128636	0.00555834	0	0.000106753	0	0.000131451	0.000392478	0.00161849	0.00288392	0.00479949	0.000880461	0	0.0293399	0.00664251	0	0	0.000534635	0.0075412	0	0
[Clostridium]_difficile	0	0	0	0	0	0	0	0	0.000156675	0	0	0	0	0	0	0	0.00014617	0	0	0	0	0	0	0.000585048	9.70854e-05	0	0	0	0	0	0	0	0	0	0	0	0	0	0	0	0	0	0	0	0	0	0	0	0.0022097
motu_linkage_group_260	0	0	0	0	0	0	0	0	0	0.0452973	0	0.00322995	0	0	0.0107794	0.0429791	0	0.000831523	0	0	0	0.0594665	0.000128501	0	0	0	0	0	0	0.0477079	0.000901072	0	0.0565177	8.4021e-05	0.000109543	0	0	0	0.0160842	9.10821e-05	0	0.00384599	0	0	0	0	0.0297665	0	0
Anaerococcus_vaginalis	0	0	0	0	0	0.000531394	0	0	0	0	0.000277729	0	0	0	0	0	0	0	0	0	0	0	0	0	0	0	0	0	0	0	0.000103572	0	0	0	0	0	0	0	0	0	0	0	0.000145575	0	0	0	0	0	0
motu_linkage_group_495	0	0	0	0	0	0	0.00168326	0.0019737	0	0.000310413	0	0	0	0	0.00047794	0.000186628	0.000121808	0.000265894	0	0	0.000541026	0.000249544	0.000371225	0	0	0	0.00340524	0	0	0.000709638	0.000921786	5.76303e-05	0.000137254	0.00950278	0.000315483	0.000117743	0.000467564	0	0.000129424	0.000136623	0.000285659	0.000445423	0.00294384	0	0	0	0.00071496	0	0.000323596
Streptococcus_parasanguinis	0.00374704	0.000154391	0	0.000321623	8.43742e-05	0.00385893	0.000142649	0.00161118	0	0.000767984	0.00402046	0.000141665	0.000169829	0.00174974	0	0.00164232	0.000194893	0.000319817	0.00026028	0.000830343	0.000221174	0	0.000359802	0.000173531	0.0112672	0.000531337	0.0016131	0.000293855	0	0.000159306	0	8.02708e-05	0.000938536	0.00556939	0	0.000252307	0	0	0	0.000444025	0.000393509	0	0	0.00325024	0.00268662	0	0.000276921	0.000367737	0.0006183
Porphyromonas_asaccharolytica	0	0	0	0	0	0	0	0	0	0	0	0	0	0	0	0	0	0	0	0	0	0	0	0	0	0	0.000162154	0	0	0	0.000103572	0	0	0	0	0	0	0	0	0	0	0	0	0	0	0	0	0	0
Bacteroides_fragilis	0.00968773	0.000385978	0.0184032	0.120155	0.0236923	0.00147341	0.0232647	0.00604603	0.0152288	0.00859232	0.00121547	8.49988e-05	0	0.0347059	0.00361322	0.000116124	0.0178505	0.000128918	0.00902948	0.0430707	0.000847267	0	0.00122076	0.167056	0.00301658	0.0631517	0.00109454	0.0369119	0.00262668	0.000942804	0	0	0.00837477	0.0071922	0.0157128	0.00671291	0.000302118	0.00815498	0.00016178	0.0237476	0.000122425	0.00647552	0.000630823	0.0368139	0.0177388	0	0.00251746	0	0.0752315
Solobacterium_moorei	0	0.000115793	0	0	8.43742e-05	8.85656e-05	7.13244e-05	0	0	0	0.000450175	0	6.94755e-05	0.000105361	8.60291e-05	0	9.74466e-05	0	0	0.000221085	0	0	0	0	0.000198134	0.000101579	0.000135128	0.000151667	0	0	0.000251531	4.93974e-05	0.000120097	0	0	0	0	0	0	9.10821e-05	0.000183638	0	0.00011646	0	0	0	0.000100699	0	0.000240386
motu_linkage_group_206	0	0.00108846	0	0.00114643	0.00168748	0	0.000800419	9.09537e-05	0	0.00367897	0.000334001	0.0147898	8.68444e-05	0.00194391	0.00386271	0.00494688	0.000320182	0.00823788	0.00325618	0	0.000459361	0.00335637	0.00571829	0	0	0	0.0330119	0.00585813	0	0.0101377	0.000414286	0.000128433	0.0163892	0.0242737	0	0	0	0	0.0168219	0.00445392	0.000183638	0.00738617	0.00266887	0.00224826	0	0.0534883	0.0153163	0.00314783	0
motu_linkage_group_240	0	0	0	0	0	0	0	0	0	0	0	0	0	0	0.000576395	0	0	0	0	0	0	0	0	0	0	0	0	0	0	0	0	0	0	0	0	0	0	0	0	0	0	0	0	0	0	0	0	0	0
Bacteroides_salanitronis	0	0	0	0	0	0	0	0	0	0	0	0	0	0	0	0	0	0	0	0	0	0	0	0	0.00509698	0	0	0	0	0	0	0	0	0	0	0	0	0	0	0	0	0	0	0	0	0	0	0	0
motu_linkage_group_268	0	0	0	0	0.00778774	8.85656e-05	0	0.0257672	0	0.00658535	0.0130957	8.49988e-05	0.000444643	0	0.00415521	0	0.00342038	0.0285812	0	0	0	0	0.00474168	0	6.93467e-05	0.031459	0.00828337	0.00522113	0.0607358	0.000101377	0.000142411	0.0233699	0.00549244	8.4021e-05	0.000131451	0	0	0	0	0	0	0	0.0236704	0	0	0.0205113	0	0	0
motu_linkage_group_284	0.00221464	0.00441172	0.00588598	0.0163763	0	0.000191892	0.0226954	0.0159351	0.00915463	0.012113	0.0562907	8.49988e-05	0.0178969	0.0170131	8.60291e-05	0.0206535	0.0617519	0.000451214	0.0659859	7.65293e-05	0.00338907	0.0174057	0.1202	0.00140808	8.32161e-05	0.00946717	0.026823	0.00183138	0.0117829	0.0351473	0.00286893	0.00136337	0.0165574	0.0208204	0.0120497	0.0153151	0.000388437	0.00779576	0.00046377	0.0159394	0.0126832	0.0316649	0.0167702	0	0.0196711	0	0.0902662	0	0.0343289
Desulfovibrio_desulfuricans	0	0	0	0	0	0	0.000224162	0	0	0	0	0	0	0	0	0	0	0	0	0	0	0	0	0	0	0	0	0	0	0	0	0	0	0	0	0	0	0	0	0.000892605	0	0	0	0	0	0	0	0	0.000166421
motu_linkage_group_765	0	0	0	0	0	0	0	0	0	0	0	0	0	0	0	0	0	0	0	0	0	0	0	0	0	0	0	0	0	0	0	0	0	0	0	0.000210256	0	0	0	0	0	0	0	0.000192159	0	0	0	9.80632e-05	0
Bacteroides_coprocola	0	0.000115793	0.000143327	8.81868e-05	0	0.000275538	0.0408618	0.00310152	0	0	0	0.0249386	0	0.0348876	0.0133259	9.95348e-05	0	0.00566596	0.0217286	0	0	0	0	0	0	0.0049469	0	0	0	0.0482858	0.000155357	0.00567082	0	0.0266011	8.7634e-05	0	0	0	0.0319257	0	0	0.0556133	0.0760675	0.000172943	0	0.00226039	0.0208849	0	9.24561e-05
Megasphaera_micronuciformis	0.000104959	0	0.00591465	0	0	0.0117527	0	9.09537e-05	0	0	0	0	0	0	0	0.00019907	0	0	0.0001446	0.0194844	0.000191401	0	0	0	0.00524955	0	0	0	0	0.000101377	0	0	0	0.000180045	0	0	0	0	0	0.000136623	0	0	0	0.000818598	0.000115305	0	0	9.80632e-05	0.00222819
Eubacterium_biforme	0	0.0810553	0	0	0	0	0.00123629	0	0	0.00849841	0	0	0	0	0.00209338	0.00465823	0	0.00546291	0	0	0	0	0	0	0	0	0	0	0	0.00457209	0.0383525	0	0.000640517	0	0	0	0.00175876	0.00165087	0	0	0	0.014659	0	0	0	0.0262742	0	0	0
motu_linkage_group_491	0.000760954	0	0	0	0.000685541	0	0.000163027	0	0	0.00542647	0	0	0	0.000173845	0.000387131	0	0.000222735	0.000428193	0	0	0.000854923	0.000982581	0.00522035	0	0	0.000711053	0	0	0	0.00191349	0.00573527	6.58632e-05	0	0	8.7634e-05	0	0	0.000252216	0.000424674	0	0	0.000163834	0	0	0	0	0.00213984	0	0.000265811
motu_linkage_group_168	0	0	0	0	0	0	0	0	0	0	0	0	0	0	0	0	0	0.00212715	0	0	0	0	0	0	0	0	0	0	0	0	0	0	0.00514816	0	0	0	0	0	0	0	0	0	0	0	0	0	0	0	0
[Ruminococcus]_gnavus	0.00269745	0.0213754	0.0114089	0.00275143	0.00183936	0.00538479	0.00929357	0.000800393	0.0817517	0.000147159	0.00345037	0.000450493	0.00534267	0.0706682	0.000326911	0.000139349	0.0187292	0.000169205	0.00128212	0.161806	0.00208244	0	0.0919809	0.00804193	0.0267886	0.0369138	0.00909414	0.000182	0.0307272	0.000168961	0	0.00123494	0.000100081	0	0.0014372	0.0458863	0.000420807	0.00420054	9.70682e-05	0.0432185	0.00105286	0.000430063	0.0107531	0.0276248	0.0405298	0.0712357	0	0.00183378	0.0038924
Lactobacillus_reuteri	0	0	0	0	0	0	0	0	0	9.19741e-05	0	0	0	0	0	0	0	0	0	0	0	0	0	0	0	0	0	0	0	0	0	0	0	0	0	0	0	0	0	0	0	0	0	0	0	0	0	0	0
Clostridium_butyricum	0	0	0	0	0	0	0	0	0.000298285	0	0	0	0	0	0	0	0	0	0	0	0	0	0	0	0	0	0	0	0	0	0	0	0	0	0	0	0	0	0	0	0	0	0	0	0	0	0	0	0
Streptococcus_mutans	0	0	0	0	0	0.000110707	0	0	0	0	0.000261392	0	0	0	0	0	0	0.000280397	0	0	0	0	0	0	0.000485427	0.000152369	0	0	0	0	0	0	0	0.000557594	0	0	0	0	0	0	0	0	0	0.000192159	0	0	0	0	0
motu_linkage_group_342	0	0	0	0	0	0	0	0	0	0	0	0	0	0	0.0314197	0	0	0	0	0	0	0	0	0	0	0	0	0	0	0	0	0	0	0	0	0	0	0	0	0	0	0	0	0	0	0	0	0	0
motu_linkage_group_457	0	0	0	0	0	0	0	0	0	0	0	0	0	0.000711186	0	0	0	0.000326324	0	0	0	0	0	0	0	0	0	0	0	0	0	0	0	0.00486388	0	0	0	0	0	0	0	0	0	0	0	0	0.000581814	0	0
motu_linkage_group_145	0	0	0	0	0	0	0	0	0	0	0	0	0	0	0	0	0	0	0	0	0	0	0	0	0	0	0	0	0	0	0	0	0	0.00012003	0	0	0	0	0	0	0	0.00345279	0	0	0	0	0.000664611	0	0
motu_linkage_group_703	0	0	0	0	0	0	0	0	0	0	0	0	0	0	0.000143382	0	0	0	0	0	0	0	0.000273064	0	0	0	0	0	0	0	0.000909128	0	0	0	0	0	0	0	0	0	0	0	0	0	0	0.00431438	0	0	0
Streptococcus_thermophilus	0.00341117	0.000501771	0	0.000220467	0	0.000460541	9.50992e-05	0.00767909	0	0.00314552	0.00156835	0	0	0.000849472	0	0.00162574	0	0	0.000562334	0.00463549	0.000170134	0	0.000462603	0	0.00959759	0.000101579	0.000351334	0.000170625	0	0.000202754	0	0.000257964	0.00022685	0.0020045	0	0.000112137	0.000107899	0	0	0.000148008	0.000428488	0	0	0.00171022	0.00498119	0	0.000125873	0.000441284	0.000955379
Leptotrichia_hofstadii	0	0	0	0	0	0	0	0	0	0	0	0	0	0	0	0	0	0	0	0	0	0	0	0	0	0	0	0	0	0	0	0	0	0	0	0	0	0	0	0	0	0	0	0	0	0	0	0	0.000295859
Citrobacter_rodentium	0	0	0	0	0	0	0	0	0	0	0	0	0	0	0	0.000174186	0	0	0	0	0	0	0	0	0	0	0	0	0	0.000354819	0	0	0	0	0	0	0	0	0	0	0	0	0	0	0	0	0	0	0
motu_linkage_group_385	0	0	0	0	0	0	0	0	0	0.000224826	0	0.00939709	6.94755e-05	0	0.00551542	0	0	0	0	0	0	0	0	0	0	0	0	0	0	0	0	0	0	0	0	0	0	0	0	0	0	0	0.000442115	0	0	0	0	0	0
Collinsella_intestinalis	0	0	0	0	0	0	0	0	0	0	0	0	0.00443949	7.90206e-05	0	0	0	0	0	0	0	0	0.00390643	0	0	0.00239727	0.00364847	0	0	0	0	0.000316143	0	0	0	0.0123799	0	0	0	0.001852	0	0	0	0	0	0	0.0010372	0	0
Streptococcus_sp._oral_taxon_056	0	0.00017369	0	0	0	0.000236175	0	0	0	0	0.000156835	0	0	0	0	0	0	0	0	0.000153059	0	0	0	0	0	0	0	0	0	0	0	0	0	0	0	0	0	0	0	0	0	0	0	0.000230591	0	0	0	0	0.000208026
Selenomonas_flueggei	0	0	0	0	0	0	0	0	0	0	0	0	0	0	0	0	0	0	0	0	0	0	0	0	0	0	0	0	0	0	0	0	0	0	0	0	0	0	0	0	0	0	0	0	0	0	0	0	0
motu_linkage_group_486	0	0	0	0	0	0	0	0	0	0	0	0	0	0	0	0	0	0.000145033	0	0	0	0	0	0	0	0	0.000375357	0	0	0.00393342	0	0	0.000100081	0.012015	0	0	0	0	0	0	0	0.00119189	0	0.000115296	0	0	0	0	0
Catonella_morbi	0	0.000115793	0	0	0	0	0	0	0	0	0.000365949	0	0	0	0	0	0	0	0	0	0	0	0	0	0	0	0	0	0	0	0	0	0	0	0.000131451	0.000126154	0	0	0	0	0.000122425	0	0	0	0	0	0	0	0
motu_linkage_group_734	0	0	0	0	0	0	0	0	0	0	0	0	0	0	0	0	0	0	0	0	0	0	0	0	0	0	0	0	0	0	0	0	0	0	0	0	0	0	0	0	0	0	0	0	0	0	0	0	0
Streptococcus_pneumoniae	0.000254901	0.000707626	0	0	0	0.000287838	8.91555e-05	0.000318338	0	0.000206942	0.00155528	8.49988e-05	6.94755e-05	0.000237062	0	0	0	0	9.64001e-05	0.000306117	0	0	0.000192751	0.000123951	0.0005201	0	0.000743206	0	0	0	0.000155357	0.000246987	0.000240194	0.000312078	0.000116845	0.000126154	0	0	0	0.000182164	0.000489701	0	0.000226449	0.00096429	0.000115305	0	0	0.000171611	0.00167448
motu_linkage_group_158	0	0.00559668	0	0	0	0	0	0	0	0.000265703	0	0.0345095	0	0	0.00819858	0	0	0	0.012291	0	0	0.0609859	0	0	0	0.015247	0.0142966	0	0	0.00623467	0	0	0.0097839	0	0	8.41025e-05	0.0481123	0	0.00808578	0	0.0144462	0	0	0	0	0.00923178	0	0	0.000267095
Dorea_longicatena	0	0.0127952	0	0.00239084	0	0	0.000142649	9.09537e-05	0	0.00118417	0.00598297	0.00784539	0.000754306	0.00100469	0.00602204	0.00172053	0.000422269	0.00588834	0	0	0.00222025	0.000324408	0	0	0	0.00286961	0.000482601	0.00027625	0.00773687	0.000315395	0.00240804	0.00373568	0.000400323	0.000705777	0.000788706	0	0.000296723	0.00142158	0.000446514	0.00408858	0.00174456	0.000430063	0.0170419	0	0.00291558	0.00110302	0.000503493	0	0
Bifidobacterium_longum	0.000209918	0.000972664	0.00947872	0.0712389	0.000219373	0.0080949	8.32118e-05	0	0	0	0	0.00142798	0.00903877	0.000355593	0	0.00019907	0.000170532	0.0188455	0.00037596	0.247626	0.0145789	0	0.000642504	9.91607e-05	0.0819563	0.00333179	0	0.0002275	0	0.000162203	0	0.00242047	0	0.000168042	0.000233691	0	0	0.00372362	0	0.000728657	0.00484804	0	0	0	0.00152203	0	0.000181257	0	0
motu_linkage_group_281	0.0772499	0	0	0.0238104	0.0758524	0.0439286	0.0156557	0.0140978	0	0.00358699	0.00104557	0.0127923	0.00618332	0.00505732	0	0.0105009	0.00243617	0	0.018316	0	0	0.0269508	0.00385502	0.0108085	0	0.00518053	0	0.0161525	0.0172841	0.00694431	0.00227857	0	0.00172139	0.0149137	0.0061782	0.0340194	0	0.0210027	0.0131042	0.0235903	0.00844734	0	0.00281444	0	0.0830775	0.001119	0.00644471	0	0.0566293
motu_linkage_group_520	0.00588821	0	0	0.00563514	8.43742e-05	0	0.000691847	0.00505703	0	0.000239133	0.00049011	0.000288996	0	0.000316083	0.00067963	0.0125712	0.00024903	0.011825	0.0282838	0.000344382	0.00405259	0.000823497	0.00185041	0	0	0.0136725	0.000219584	0	0	0.00709638	0.0234486	8.2329e-05	0.00161731	0.00860375	0	0	0.00307513	0.000144123	0.000208003	0	0.00210571	0.000626664	0.00440606	0.000230591	0.000263555	0.0495159	0.00349424	9.80632e-05	0
Veillonella_atypica	0.000104959	0	0	0.000161676	0.000168748	0.00501134	0	0.000121272	0.000108467	0.000848206	0.000470505	0	0.000138951	0.000167919	0	0.00237225	9.74466e-05	0.000193377	0	0.00178568	0	0	0.000179901	0	0.00157606	0	0.000135128	0.0014124	0	0.00214735	0	0	0.000160129	0.00147737	0.000175268	8.41025e-05	0	0	0	0.000242886	0.00026234	0	9.70497e-05	0.000461182	0.000288263	0	0.000100699	0.000306448	0.00668205
Campylobacter_hominis	0	0	0	0	0	0	0	0	0	0	0	0	0	0	0	0	9.74466e-05	0	0	0	0	0	0	0	0	0	0	0	0	0	0	0	0	0	0	0	0	0	0	0	0	0	0	0	0	0	0.000100699	0	0
Haemophilus_influenzae	0	0.000752656	0	0	0	0	0	0	0	0	0	0	0	0.000908737	0	0.000431317	0	0.000193377	0	0.000497441	0	0	0	0	0.000346734	0	0	0	0	0	0	0	0	0.00139475	0	0	0	0	0	0	0.000122425	0	0	0.000893541	0	0	0.000302096	0.000523004	0.0021419
Bacteroides_thetaiotaomicron	0.0130464	0.00135478	0.000582865	0.0099122	0.0109433	0.0133911	0.00324526	0.00296509	0.00127991	0.0014164	0.000130696	0.000875487	0.0124709	0.00317663	0.000696836	0.0236196	0.00472616	0.0021755	0.00556229	0.0190405	0.00306241	0.0124273	0.0129786	0	6.93467e-05	0.000304737	0.0194179	0.0132178	0.0144591	0.00096308	0.0057275	0.000306264	0.00768621	0.00486482	0.00191919	0.00634133	0.00126242	0.020003	0.0071151	0.0026596	0.00151807	0.00149908	0.00180512	0.0447231	0.0386273	0.000671402	0.00242684	0.00137289	0.0261466
Klebsiella_oxytoca	0	0	0	0	0	0	0	0	0	0	0	0	0	0	0	0.0189216	0	9.66887e-05	9.64001e-05	0	0	0	0	0	0	0	0.000405385	0	0	0.000168961	0.000258929	0	0	0	0	0	0	0	0	0	0	0	0	0	0.000115305	0	0	0	0
motu_linkage_group_502	0	0	0	0	0	0	0	0	0	0	0.000435653	0.00072249	0	0	8.60291e-05	0	0	0.000328742	0	0	0.000221174	0	0	0	0	0	0.00595916	0	0	0.000152065	0.000184127	0	0	0	0	0	0	0	0.000960976	0	0	0.000663526	9.70497e-05	0	0	0	0	0	0
Lactobacillus_vaginalis	0	0	0	0	0	0.000110707	0	0	0	0	0	0	0	0	0	0	0	0	0	0	0	0	0	0	0	0.000152369	0	0	0	0	0	0	0	0	0	0	0	0	0.000242671	0	0	0	0	0	0	0	0	0	0
Fusobacterium_mortiferum	0.00990814	0.000115793	0	8.81868e-05	8.43742e-05	0.00440171	0.166115	0.0123242	0	0.00078178	0	0	0.00839265	0.0504942	0.000150551	0.00224949	0.07442	0.000145033	9.64001e-05	7.65293e-05	0	0	0.00215881	0	0	0	0	0	0	0.00198699	0	0.00019759	0.00137711	0.000310878	0.0163437	0	0	0	0	0	0.000465216	0	0	0	0	0	0	0	0.0151166
Lactococcus_lactis	0	0	0	0	8.43742e-05	0	0	0	0	0	0	0	0	0	0	0	0	0	0	0	0	0	0	9.91607e-05	0	0	0.000135128	0	0	0	0.00018125	0	0	0	0	0	0	0	0	9.10821e-05	0	0	0	0	0	0	0	0	0
Bifidobacterium_catenulatum-Bifidobacterium_pseudocatenulatum_complex	0.00135397	0.00709813	0	0.0635033	0.000206248	0.00425115	0	0	0	0	0	0	0	7.90206e-05	0.00158294	0.000161744	0	0.00836797	0.000597681	0	0.014681	0	0.0193008	0	0.0813853	0.000406316	0	0.000182	0	0.000185857	0	0.0153626	0	8.4021e-05	0.000692309	0.0163694	0	0	0.00125218	0.0195909	0.00421143	0	0	0	0	0	0	0	0
Eubacterium_dolichum	0.00263447	0.00101898	0	0	0.000953429	0	0	0	0	0	0	0	0	0.00217307	0	0	0	0	0	0	0	0	0.000346952	0	0.000513166	0.00193	0	0	0	0	0	4.93974e-05	0	0	0	0	0	0	0	0	0.000183638	0	0.000280366	0	0	0	0	0	0
Clostridium_sp._L2-50	0	0	0	0	0	0.000215088	0	0	0	0.00202343	0	0.00410423	0	0	0.0623711	0.00409515	0	0.00150558	0	0	0.00956638	0.00425473	0.00036944	0	0	0	0	0	0	0	0.000680613	0	0.00038431	0	0	0	0.000924851	0	0.0137282	0	0	0.0479389	0.000318878	0	0	0	0.00520612	0	0
motu_linkage_group_666	0	0	0	0	0	0	0	0	0	0	0	0.000141665	0	0	0.000421543	0	0	0	0	0	0	0	0	0	0	0	0.00236475	0	0	0	0	0	0.000150121	0	0	0	0	0	0.000303338	0	0	0	0	0	0	0	0	0	0
motu_linkage_group_63	0	0	0	0	0	0	0	0	0	0	0	0	0	0	0	0	0	0	0	0	0	0	0	0	0	0	0	0	0	0	0	0	0.00116894	0	0	0	0	0	0	0	0	0	0	0	0	0	0.0290012	0	0
motu_linkage_group_211	0	0	0	0	0	0	0	0.0001478	0	0	0	0	0	0	0	0	0	0	0	0	0	0	0	0	0	0.000553042	0	0	0	0	0	0	0.00105685	0	0	0	0.014124	0	0	0	0	0	0	0	0	0	0.000134265	0	0
Streptococcus_constellatus	0.000104959	0.00017369	0	0	0	0.000383784	0	0.000181907	0	0.000289062	0.000261392	0	0	0	0	0.000132713	0	0	0.000321334	0.00194384	0	0	0	0	0.000346734	0	0	0	0	0	0	0	0	0	8.7634e-05	0	0	0	0	0	0	0	0	0.000378828	0.000172958	0	0	0	0.000980034
motu_linkage_group_134	0	0	9.55516e-05	0	0	0	0	0	0.0180381	0.0643175	0	0	6.94755e-05	0	0.00269271	9.95348e-05	0	9.66887e-05	0	0	0	0.0212737	0.000160626	0	0.000115578	0.0910352	0	0	0.00018585	0.0274731	0.000138095	0	0.0600085	8.4021e-05	0.000116845	0	0	0	0	0	0	0	0	0	0	0	0	0	0
motu_linkage_group_244	0	0	0	0	0	0	0	0	0	0	0	0	0	0	0.027882	0	0	0.00326808	0	0	0	0.0100566	0	0	0	0	0	0	0	0	0	0	0.0126983	0	0	0	0	0	0.00166957	0	0.00918189	0	0	0	0	0	0	0	0
Lactobacillus_fermentum	0	0	0	0	0	0.000363119	0	0	0	0.000137961	0	0	0	0	0	0	0	0	0	0	0	0	0	0	0.00180301	0	0	0	0	0.000152065	0	0	0	0.000117629	0.000131451	0	0	0	0	0	0	0	0	0	0	0	0	0	0
Roseburia_hominis	0.00104959	0.000752656	0	0	0	0.0017536	0.000342357	0.000136431	0	0.0053253	0	0.000798988	0	0.00164363	0.00371646	0	0.000313995	0.00210781	0.0125031	0	0.00145975	0	0	0	0	0	0.0059997	0.000557376	0	0	0.00171929	0.000444577	0.000872705	0.00105026	0	0	0.000841614	0	0.00435836	0	0.000260153	0.00169568	0.000766693	0	0	0.02379	0.00120838	0.000196126	0
Weissella_paramesenteroides	0	0	0	0	0	0	0	0	0	0	0	0	0	0	0	0	0	0	0	0	0	0	0	0	0	0	0	0	0	0	0	7.40961e-05	0	0	0	0	0	0	0	0	0	0	0	0	0	0	0	0	0
motu_linkage_group_519	0	0	0	0	0	0	0	0	0	0	0	0	0	0	0	0	0	0	0	0	0	0	0	0	0	0	0	0	0	0	0	0	0	0	0	0	0	0	0	0	0	0	0	0	0	0	0	0	0
Victivallis_vadensis	0	0	0	0	0	0	0	0	0	9.19741e-05	0	0	0	0	8.60291e-05	0	0	9.66887e-05	0	0	0	0	0	0	0	0	0	0	0	0	0.000251531	0	0.000192155	0	0	0	0	0	0.000485341	0	0	0	0	0	0	0	0	0	0
Bacteroides_dorei/vulgatus	0.135828	0.000318432	0.064202	0.0668103	0.320377	0.110421	0.0290949	0.0781852	0.332083	0.00513383	0.0193757	0.0358041	0.13777	0.068055	0.00726946	0.0562372	0.211881	0.00931112	0.0602886	0.000131193	0.0374949	0.0519053	0.12801	0.344593	0.000231156	0.00828716	0.0298228	0.245962	0.0253319	0.0621744	0.0558872	0.0136485	0.0277332	0.0243596	0.105441	0.0694533	0.118398	0.0708622	0.0163366	0.0494652	0.0420775	0.0934969	0.0296748	0.448971	0.0898805	0.0210373	0.164129	0.018583	0.221659
motu_linkage_group_274	0.00108108	0	0	0.00163146	0	0	0.000370887	0.00015159	0	0.0110921	0.000561992	0.00373145	0	0	0.0011958	0	0.00969594	0.000976556	0	0	0.00300116	0.0201507	0	0	0	0	0.0117967	0.00533488	0	0.00443017	0.00336607	0.000414938	0.000712576	0.00808282	0.000162749	0	0.000143866	0	0.00389244	0	0.0055581	0.00246979	9.70497e-05	0	0	0.00126447	0.00125873	0	0
motu_linkage_group_140	0	0	0	0	0	0.00321493	0	0	0	0	0	0	0	0.0367683	0.00469719	0.0211113	0	0.0564759	0	0	0.00284804	0	0	0	0	0.000135439	0.000337821	0.0248203	0	0	0	0.388619	0	0.040767	0.000131451	0	0	0	0	0	0	0	0.142343	0.000247062	0	0	0	0	0
Ruminococcus_lactaris	0.000209918	0.000752656	0	0.0149741	0.000126561	0	0.000183406	0.000136431	0	0	0	0.00498093	0	0.00137496	0.00435307	0.00687786	0	0.00972688	0	0	0.00015312	0.00133506	0	0	0	0	0	0.00680226	0.0001239	0	0.0125632	0.023281	0.000744602	0.0105026	8.7634e-05	0.00033641	0	0	0	0	0.0174823	0.00582429	0.0155571	0.000115296	0	0	0.000805589	0	0.000785876
Streptococcus_oralis	0.000262398	0.000405277	0	8.81868e-05	0	0.000583057	7.13244e-05	0.000127335	0	0.000257528	0.000261392	0	0	0.000302912	0	0.00019907	0	0	0	0.000191323	0	0	0	0	0.000394743	0	0.000270257	0	0	0	0.000138095	4.93974e-05	0	0.000297305	0	8.41025e-05	0	0	0	0	0.000382579	0	0	0.00131573	0.000201784	0	0	0	0.000554736
motu_linkage_group_634	0	0	0	0	0	0	0	0	0	9.19741e-05	0	0	0	0	0	0	0	9.66887e-05	0	0	0	0	0	0	0	0	0	0	0	0	0	0	0	0	0	0	0	0	0.000372095	0	0	0	0	0	0	0	0	0	0
Prevotella_veroralis	0	0	0	0	0	0	0	0	0	0	0	0	0	0	0	9.95348e-05	0	0	0	0	0	0	0	0	0	0	0	0	0	0	0	0	0	0	0	0	0	0	0	0	0	0	0	0	0	0	0	0	0
motu_linkage_group_404	0	0	0	0	0	0	0	0	0	0	0	0	0	0	0	0	0	0.000193377	0	0	0	0	0	0	0	0	0	0	0	0	0	0	0	0	0	0	0	0	0	0	0.000550913	0	0	0	0	0	0	0	0
Bacteroides_fluxus	0	0	0	0	0	0	0	0	0	0	0	0	0	0	0.00150551	0	0	0	0.0032776	0	0	0	0	0	0	0	0	0	0	0	0	0	0	0	0	0	0	0	0	0	0	0	0	0	0	0	0	0	0
motu_linkage_group_531	0	0	0	0	0	0	0	0	0	0	0	0	0	0	0.00717268	0	0	0.00282814	0	0	0	0.00266701	0	0	0	0	0	0	0	0	0	0	0	0.0015964	0	0	0	0	0	0	0	0	0	0	0	0	0.000261816	0	0
motu_linkage_group_566	0	0	0	0	0	0	0	0	0	0.000735793	0	0	0	0.00061241	0	0	0	0	0	0	0	0.000499089	0	0	0	0	0	0	0	0	0	0	0.000533765	8.4021e-05	0	0	0	0	0	0	0	0	0	0	0	0	0	0	0
Bacteroides_intestinalis	0.0010181	0.000398844	0	0.00287489	0	0	0.000190198	0	0	0.00297996	0	0	0	0.000131701	0.00285617	0.000786325	0.000155915	0.0289969	0	0	0.00109226	0.00136002	0	0	0	0	0.000180171	0.00853126	0.0003009	0	0.00419465	0	0.000128103	0	0.000543331	0.000504615	0.00656028	0.00185264	0.00131042	0.00153018	0	0.0321196	0.000121312	0	0	0	0	0	0
motu_linkage_group_333	0	0	0	0	0	0	0	0	0	0.034104	0	0.000141665	0	7.90206e-05	0.000576395	0	0	0.0138845	0	0	0	0	0	0	0	0	0.000540514	0	0	0	0.0309368	0	0.0112731	8.4021e-05	0	0	0.0177818	0	0.000474556	0	0	0	0	0	0	0	0	0	0
motu_linkage_group_176	0.00284439	0.0674843	9.55516e-05	8.81868e-05	0	0.011301	0.174153	0.0130064	0.000216934	0.000210227	0.000188783	0.0124268	0.431797	0.109033	0.0191931	0.000826139	9.74466e-05	9.66887e-05	9.64001e-05	0	0.00010208	0	0	0.000138825	0.172542	0.0157346	0.000202693	0.000142188	0.0419526	0.0204883	0.000129464	0.0677238	0.000100081	0.000126032	0.430975	0	0.000107899	0	0.0241312	9.10821e-05	0.0264806	0	0	0	0.164552	0	0.00374599	0	0
motu_linkage_group_497	0.00336919	0	0	0.000996511	0	0	0.000380397	0.00110054	0	0.000275922	0	0.00236297	0.000847602	9.03093e-05	0	0.000796278	0.00014617	0.000212715	0	0	0	0.00512814	0	0	0	0	0.000837796	0.000530834	0.0003717	0.000173789	0.00158464	0	0.000712576	0.000646962	0.000306719	0.000289686	0	9.17148e-05	0.000155309	0.000528276	0	0.000368626	0.0001294	0	0	0	0.000514682	0	0.0121857
Megasphaera_elsdenii	0	0	0	0	0.0013078	0	7.13244e-05	0	0	0	0	0	0.036829	0	0	0	0	0.000179565	0	0	0	0	0	0	0	0.00237695	0	0	0	0	0	0	0.000106753	0.000495724	0.000328628	0	0	0	0	0	0	0	0	0	0	0	0	0	0
motu_linkage_group_592	0	0	0	0	0	0	0	0.000181907	0	0	0.000196044	0.000106248	0	0.000138286	0.00256176	0.000497674	0	0.000322296	0	0	0.0170814	0.000166363	0	0	0	0	0	0	0	0.000177409	0.0260425	0	0	8.4021e-05	0	0	0	0	0	0	0	0.00400027	0.0014234	0	0	0.0001492	0.00331186	0	0
motu_linkage_group_182	0	0	0	0	0	0	0	0	0	0	0	0	0	0	0	0	0	0	0	0	0	0	0	0	0	0.0370764	0	0	0	0	0	0	0.00546041	0	0	0	0	0	0	0	0	0	0	0	0	0	0	0.00029419	0
Bacteroides_ovatus	0.0229411	0.000260535	0.162451	0.0156581	0.0785946	0.0537846	0.0128669	0.00931139	0.000697289	0.00160298	0.00158469	0.00723704	0.000319587	0.00281088	0.000114705	0.00291969	0.000450691	0.00062157	0.00742281	0.0647438	0.00225853	0.00253109	0.000364086	0.0101764	0	0.00280068	0.000270257	0.00505051	0.00744777	0.0033744	0.000103572	0.000288152	0.00105418	0.0126872	0.00191543	0.00674021	0	0.0118181	0.00694731	0.0146415	0.000454722	0.000737251	0.00130324	0	0.0638627	0.000671402	0.00231607	0.00135888	0.00173355
Bilophila_wadsworthia	0.00111257	0.00063043	0.000372651	0.00158736	0.00120655	0.00286953	0.00651192	0.00351991	0	0.000294317	0.00345037	0.00353595	0.00125056	0.000529438	0	0.000895813	0.0019197	0.00033841	0.00673837	0	0.000489986	0.0033439	0.013711	0	0.000184925	0.000761843	0	0.00034125	0.0011151	0.0034164	0.00396679	8.64455e-05	0.0034668	0.000621756	0.00214703	0.000807384	0.00169402	0.000203811	0.001854	0.00140266	0.000209872	0.000626664	0.00177601	0	0	0.000458791	0.00221537	0	0.00367051
Veillonella_parvula	0.000992341	0.000246061	0.0518698	0.00216058	0.000506245	0.0233297	0.000264919	0.000396889	0.000949088	0.0230148	0.0010218	0.00128915	0.00023448	0.00187016	0	0.00644679	0.000155915	0.000940517	0.0001446	0.0643553	0.000677442	0	0.000128501	0.000966817	0.0419174	0.000101579	0.002635	0.000284375	0	0.00300231	0	0	0.000186818	0.00374863	0.000185005	0	0.000188824	9.17148e-05	0	0.000373437	0.000192382	0	9.70497e-05	0.00686969	0.000586136	0	0.000427969	0.00138106	0.0102555
Eubacterium_saphenum	0	0	0	0	0	0	0	0	0	0	0	0	0	0	0	0	0	0	9.64001e-05	7.65293e-05	0	0	0	0	0	0	0	0	0	0	0	0	0	0	0	0	0	0	0	0	0	0	0	0.000192159	0	0	0	0	0
motu_linkage_group_224	0	0	0	0	0	0	0	0	0	0.0443315	0	0.00019833	0	0	0	0	0	0	0	0	0	0	0	0	0	0	0	0	0	0.000101377	0.000103572	0	0.0612395	0	0.000131451	0	0	0	0	0	0	0	0	0	0	0	0	0	0
Campylobacter_concisus	0	0	0	0	0	0	0	0	0	0	0	0	0	0	0	0	0	0	0	0	0	0	0	0	0	0	0	0	0	0	0	0	0	8.4021e-05	0	0	0	0	0	0	0	0	0	0.000144119	0	0	0	0	0
Ruminococcus_sp._SR1/5	0	0.0242008	0	0	0	0	0.000124818	9.09537e-05	0	0.000694916	0.0115012	0.00229497	6.94755e-05	0	0.00178749	0.00780795	0.00173238	0.000891685	0.00480929	0	0.00348207	0.000207954	0.0149204	0	0	0	0.000202693	0.000315973	0	0.000118273	0.00925239	0.00189906	0.000418116	0.000216054	0	0.00956899	0.002146	0.000321002	0.00113246	0.00116383	0.0230839	0.000464195	0.0315304	0.000269023	0.000717456	0.000857902	0.000181257	0	0.00800259
Prevotella_melaninogenica	0	0	0	0	0	0	0	0	0	0	0	0	0	0	0	0.000149302	0	0	0	0	0	0	0	0	0	0	0	0	0	0	0	0	0	0	0	0	0	0	0	0	0	0	0	0	0	0	0	0	0
motu_linkage_group_124	0	0	0	0	0	0	0	0	0	0	0	0	0	0	0	0	0	0	0	0	0	0.000623861	0	0	0	0	0.000472949	0	0	0	0	0	0.00144116	0	0	0	0.000215799	0	0	0	0	0	0	0	0	0	0	0	0
motu_linkage_group_636	0	0	0	8.81868e-05	0	0	0.00036851	0	0	0.022941	0.000130696	8.49988e-05	0	0	0.000491595	0	0	0.0009807	0	0	0	0.000499089	0	0	0	0	0.0246706	0	0	0.0013179	0	0	8.00647e-05	0	0	0	0	0	0.000169869	0	0.000367276	0.000368626	0	0	0	0	0	0	0
Streptococcus_mitis	0.000151608	0.000237681	0	0.00013228	0	0.000183944	0	0.000121272	0	0.000144531	0.000415426	0	0.000104213	0.000150139	0	0.000165891	9.74466e-05	0	9.64001e-05	0.00019679	0	0	0	0.000173531	0.000255322	0	0.000202693	0	0.0001239	0	0.00018125	7.40961e-05	0.000125816	0.000156839	0	8.41025e-05	0	0	0	0	0.000131842	0	0	0.000342167	0.000115305	0	0.000100699	0	0.000521116
motu_linkage_group_797	0	0	0	0	0	0	0	0	0	0	0.000130696	0	0	0	0	0	0	0	0	0	0	0	0	0	0	0	0	0	0	0	0.000129464	0	0	0	0	0	0	0	0	0	0	0	0.000194099	0	0	0	0	0	0
motu_linkage_group_127	0.0134138	0.00230429	0	0.00334228	0.000337497	0	0.00034949	0.0715351	0	0.00194985	0.00016337	0.00318745	0	9.87758e-05	0.0185823	0.0204345	0.00626582	0.0382887	0.123199	9.56617e-05	0.0397501	0.00485364	0.0072346	0	0	0	0.00940494	0.000978251	0.0001239	0	0.011745	0.00389746	0.00424343	0.0394983	0.000552094	0.0603183	0.057014	0.0747292	0.000786253	9.10821e-05	0.0116304	0.0101618	0.0159161	0.000115296	0.000115305	0.00835895	0.00606205	0.000238154	0
motu_linkage_group_345	0	0	0	0	8.43742e-05	0	0	0	0	0	0	0	0	0	0	0	0	0	0	0	0	0	0	0	0	0	0	0	0	0	0	0	0	0	0	0	0	0	0	0	0	0	0	0	0	0	0	0	0
Parabacteroides_distasonis	0.00490976	0.000990676	0.0890329	0.00959277	0.0144786	0.0183685	0.00661177	0.0013825	0.0156518	0.000408774	0.000561992	0.00381644	0.0110675	0.00553935	0.00344977	0.00252155	0.00966887	0.0023302	0.0141901	0	0.00402196	0.00339381	0.00281274	0.0292127	0	0.00386	0.00205395	0.00867914	0.00555072	0.00871841	0.0140547	0.000261806	0.0167255	0	0.0378404	0.00560963	0.020333	0.00391622	0.0051155	0.00115371	0.00118344	0.00752269	0.00313471	0.0399153	0.0135484	0.000161634	0.00202516	0.00798235	0.0033654
motu_linkage_group_481	0	0	0	0	0	0	0	0	0	0	0	0	0	0	0	0	0	0	0	0	0	0	0	0	0	0	0.00032093	0	0	0	0	0	0	0	0	0	0	0	0.000524169	0	0	0.000712676	0	0	0	0	0	0	0
motu_linkage_group_243	0	0	0	0	0	0	0	0	0	0	0.000174261	0.0319765	0	0	0.0143583	0	0	0	0	0	0	0.0130262	0	0	0	0	0	0	0	0	0	0	0	0.00290713	0	0	0	0	0	0	0	0	0	0	0	0	0.0107647	0	0
Blautia_hansenii	0	0	0.000159253	0	0.000396559	0	0.000174349	9.09537e-05	0.00408921	0	0	0	0	0.00241013	0	0.00175181	0.0162931	9.66887e-05	0.00036632	0.00727029	0.000964092	0	0	0	0.00199719	0.0100462	0	0	0.00110271	0	0	0	0	0	0	0	0	0	0	0	0	0	0	0.00242121	0.00392038	0	0	0.000208384	0
motu_linkage_group_691	0	0.000115793	0	0	0	0	0	0	0	0.000122632	0	0	0	0	0.0023486	0	0	0	0	0	0	0.0116038	0	0	0	0	0.00018918	0	0	0	0	0	0.000392317	0	0	0	0	0	0.000669771	0	0	0.000263304	0.000145575	0	0	0	0	0	0
motu_linkage_group_327	0	0	0	0	0	0	0	0	0	0.000168619	0.000130696	0.000106248	0	0	0.00112794	0	0	0.00431876	0	0	0	0.000124772	0	0	0	0	0.00213203	0	0	0.000168961	0	0	0.00209947	0	0	0	0.000161849	0	0.000248063	0	0	0.00026111	0	0	0	0	0	0	0
motu_linkage_group_375	0	0	0	0	0	0	0	0	0	0	0	0	0	0	0.00749314	0	0	0	0	0	0	0.000374317	0	0	0	0	0	0	0	0	0	0	0	0	0	0	0	0	0	0	0	0	0	0	0	0	0	0	0
motu_linkage_group_209	0	0	0	0	0	0	0	0	0	0	0	0	0	0	0.00109926	0	0	0	0	0	0	0	0	0	0	0	0	0	0	0	0	0	0	0	0	0	0	0	0	0	0	0	0	0	0	0	0	0	0
motu_linkage_group_622	0	0	0	0	0	0	0	0	0	0	0	0	0	0	0	0	0	0	0	0	0	0	0	0	0	0	0	0	0	0	0	0	0.000328265	0	0	0	0	0	0.000300912	0	0	0	0	0	0	0	0	0	0
Enterobacter_cloacae	0	0	0	0	0	0	0	0	0	0	0.000174261	0.00178497	0	0.000158041	0	0.000348372	0	0	9.64001e-05	0	0	0	0	0	9.24623e-05	0	0.000180171	0.00029575	0	0.00192053	0.000103572	0	0	0.000147037	0	0	0	0	0	0	0.000122425	0.000280858	0	0.000471664	0.0002965	0	0	0	0
motu_linkage_group_450	0	0	0.00555792	0	0.000857805	0	0.00120063	0.00015159	0	0	0.000261392	0	0	0	0.000874629	0	0	0	0	0	0.00314748	0	0	0	0	0.00225167	0.000236475	0.0192238	0	0	0	0	0	0	0.00141675	0	0	0	0	0.0186415	0.00404003	0	0.0144119	0	0	0	0.0106069	0.000156901	0
Lactobacillus_oris	0	0	0	0	0	0.000106279	0	0	0	0	0	0	0	0	0	0	0	0	0	0	0	0	0	0	0	0.000101579	0	0	0	0.000101377	0	0	0	0	0	0	0	0	0	0	0	0	0	0	0	0	0	0	0
motu_linkage_group_534	0	0	0	0	0	0	0	0	0	0	0	0	0	0	0	0	0	0	0	0	0	0	0	0	0	0	0	0	0	0	0	0	0	0	0	0	0	0	0	0	0	0	0	0	0	0	0	0	0
Coprobacillus_sp._29_1	0.000244905	0	0	0.0161029	0.000202498	0	0	0.00145526	0	0	0.002004	0	0	0.000148164	0	0.000254367	0	0	9.64001e-05	0	0.0111574	0	0	0.00545384	0.000686533	0.00159479	0	0	0	0	0	0	0	0	0	0	0	9.17148e-05	0	0	0	0.000368626	0	0	0	0	0	0.000207022	0.00014793
Oribacterium_sp._oral_taxon_108	0	0	0	0	0	0	0	0	0	0	0	0	0	0	0	0	0	0	0	0	0	0	0	0	0	0	0	0	0	0	0	0	0	8.4021e-05	0	0	0	0	0	0.000182164	0	0	0	0	0	0	0	0	0
motu_linkage_group_625	0	0	0	0	0	0	0	0	0	0.000214606	0	0	0	0.00122482	0.000221218	0	0	0.000128918	0	0	0	0.0275622	0	0	0	0	0	0	0	0	0	0	0	0.000655364	0	0	0	0	0	0	0	0	0	0	0	0	0.000184614	0	0
Enterobacter_asburiae	0	0	0	0	0	0	0	0	0	0	0	0.00103699	0	0	0	0	0	9.66887e-05	0	0	0	0	0	0	0	0	0	0	0	0.000760326	0	0	0	0	0	0	0	0	0	0	0	0	0	0	0	0	0	0	0
motu_linkage_group_310	0	0	0	0.0319148	9.84366e-05	8.85656e-05	0	0	0	0.000137961	0	0	0	0	0.00035487	0.000119442	0.000506723	0	0	0	0	0.000124772	0	0	0	0	0.00016891	0	0	0	0.0179386	0	0.00719781	0	0	8.41025e-05	0.0178358	0.0322011	0	0.000136623	0.0241422	0.00943682	0.000121312	0.000115296	0	0.00445363	0.0990572	0.00029419	9.24561e-05
motu_linkage_group_233	0	0	0	0	0	0	0	0	0	0	0	0	0	0	0	0	0	0	0	0	0	0	0	0	0	0	0	0	0	0	0	0	0	0	0	0	0	0	0	0	0	0	0	0	0	0	0	0	0
Selenomonas_artemidis	0	0	0	0	0	0	0	0	0	9.19741e-05	0	0	0	0	0	0	0	0	0	0	0	0	0	0	0	0	0	0	0	0	0	0	0	0	0	0	0	0	0	0	0	0	0	0	0	0	0	0	0
Lactobacillus_acidophilus	0	0.000154391	0	0	0	0	0	0	0	0	0	0	0	0	0	0	0	0	0	0	0	0	0	0	0.00022191	0	0	0	0	0	0	0	0	0	0	0	0	0	0	0	0	0	0	0	0	0	0	0	0
motu_linkage_group_696	0	0	0	0	0	0	0.000142649	0	0	9.19741e-05	0	0	0	0	0.000272426	0	0	0.000644591	0.000160667	0	0.00010208	0.000324408	0.000282702	0	0	0	0.000180171	0	0	0.00153755	0.00127738	0	0.000120097	0.000252063	0	0	0.00100706	0.00018343	9.70682e-05	0	0	0.000215032	0.000469074	0	0	0.0001119	0.00048671	0	0
Streptococcus_sp._M334	0	0	0	0	0	8.85656e-05	0	0	0	0	0.000261392	0	0	0	0	0	0	0	0	0	0	0	0	0	0.000173367	0	0	0	0	0	0	7.40961e-05	0	8.4021e-05	0	0	0	0	0	0	0	0	0	0.00061491	0	0	0	0	0.00046228
motu_linkage_group_218	0	0	0	0	0	0	0	0	0	0	0	0	0	0	0.0174544	9.95348e-05	0	0	0	0	0	0	0	0	0	0	0	0	0	0	0	0	0	0	0	0	0	0	0	0	0	0	0	0	0	0	0.0041734	0	0
Erysipelotrichaceae_bacterium_5_2_54FAA	0.00224613	0	0	0	0	0	0	0	0	0	0	0	0	0	0	0	0	0	0.000428445	0	0	0	0	0	0	0.000101579	0	0	0.00250278	0	0.000103572	0	0	0	0.00892114	0.000134564	0	0	0	0.00025503	0.000122425	0	0.00171778	0.000312945	0.00473905	0	0	0	0
motu_linkage_group_219	0	0	0	0	0	0	0	0	0	0.000471367	0	0	0	0	0.000957074	0	0	0	0	0	0	0	0	0	0	0	0	0	0	0	0	0	0	0	0	0	0.000786123	0	0	0	0	0	0	0	0	0	0	0	0
[Bacteroides]_pectinophilus	0	0	0	0	0	0	0	0	0	0	0	0	0	0	0	0	0	0	0	0	0	0	0	0	0	0	0	0	0	0	0	0	0	0	0	0	0	0	0	0	0	0	0	0	0	0	0	0	0
Anaerofustis_stercorihominis	0	0	0	0	0	0	0	0	0	0	0	0	0	0	0	0	0	0	0.00015424	0	0	0	0	0	0	0.000101579	0	0	0	0	0	0	0	0	0	0	0	0	0	9.10821e-05	0	0	0	0	0	0	0	0	0
Methanosphaera_stadtmanae	0	0	0	0	0	0	0	0	0	0	0	0	0	0	0	0	0	0	0	0	0	0	0	0	0	0	0.000135128	0	0	0	0	0	0	0	0	0	0.00198535	0	0	0	0	0	0	0	0	0	0	0	0
Eubacterium_ventriosum	0	0.0089045	0	0.00207239	0	0	0.00121252	0.000136431	0	0	0.00096715	0.00019833	0.000917077	0.00544452	0.00255506	0	0.00733773	0.00100556	0.0286694	0	0.00682917	0	0.00138781	0	0.000234045	0.000586901	0.00222962	0.00638138	0	0.0016423	0	0.00870382	8.00647e-05	0.000168042	0	0	0	0.0722438	0.0204037	0	0.00825146	0.000331763	0.00114519	0	0	0.00192469	0.000201397	0.01266	0
motu_linkage_group_652	0	0	0	0	0	0	0	0	0	0	0	0	0	0	0.000301102	0	0	0	0	0	0	0.000166363	0	0	0	0	0	0	0	0	0	0	0.000150121	0	0	0	0.000200384	0	0	0	0	0.00238924	0	0	0	0	0.00142097	0	0
motu_linkage_group_34	0	0	0	0	0	0	0	0	0	0.000868645	0	0	0	0	0	0	0	0	0	0	0	0	0	0	0	0	0	0	0	0	0	0	0	0	0	0	0	0	0	0	0	0	0	0	0	0	0	0	0
Campylobacter_jejuni	0	0	0	0	0	0	0	0	0	0	0	0	0.000573173	0	0	0	0	0	0	0	0	0	0	0	0	0	0	0	0	0	0	0	0	0	0	0	0	0	0	0	0	0	0	0	0	0	0	0	0
Alicycliphilus_denitrificans	0	0	0	0	0	0	0	0	0	0	0	0	0	0	0	0	0	0	0	0	0	0	0	0	0	0	0	0	0	0	0	0	0	0	0	0	0	0	0	0	0	0	0	0	0	0	0	0	0
motu_linkage_group_386	0	0	0	0	0	0	0	0	0	0	0	0	0	0	0.00134205	0	0	0.000128918	0	0	0	0	0	0	0	0	0	0	0	0	0	0	0	0	0	0	0	0	0	0	0	0	0	0	0	0	0	0	0
Leuconostoc_lactis	0	0	0	0	0	0	0	0	0	0	0	0	0	0	0	0	0	0	0	0	0	0	0	0.000148741	0	0	0	0	0	0	0	0	0	0	0	0	0	0	0	0	0	0	0	0	0	0	0	0	0
motu_linkage_group_430	0	0	0	0	0	0	0	0	0	0.0406986	0	0.000254996	0	0	0	0	0	0	0	0	0	0	0	0	0	0	0	0	0	0	0	0	0.0411532	0	0	0	0	0	0	0	0	0	0	0	0	0	0	0	0
motu_linkage_group_349	0.00788693	0.0260824	0	0	0.0075304	8.85656e-05	0.00666883	0.000443399	0	0.00132213	0.0112072	0.00492993	0.000555804	0.0200515	0.00130119	0.00181651	0.0146292	0.00126904	0	0	0.00380249	0.0031661	0	0	0	0.00134955	0.00435789	0.00146453	0	0.00443524	0.000547449	0.0132262	0.00220178	0.0043901	0	0.0251106	0	0	0.0037978	0.00603419	0.00110183	0.00428527	0.00501019	0	0.0107728	0.00993115	0.0150796	0	0
motu_linkage_group_217	0	0	0	0	0	0	0	0	0	0	0	0	0	0.0123272	0	0	0	0	0	0	0	0	0	0	0	0	0	0	0	0	0	0	0	0	0	0	0	0	0	0	0.0161356	0.00691787	0.000169837	0.0496924	0	0	0	0	0
Granulicatella_adiacens	0.000104959	0.000578966	0	8.81868e-05	0	0.00015499	0	9.09537e-05	0.000108467	9.19741e-05	0.0012024	0	9.26341e-05	0.000203196	0	0	0.00014617	0	0	7.65293e-05	0	0	0.000257002	0.000111556	0.00017832	0	0.000135128	0	0	0	0	9.05619e-05	0.000186818	0.000105026	0.000109543	0.000126154	0	9.17148e-05	0	0	0.000428488	0	0	0.000263533	0	0	0	0.000147095	0.000397561
Citrobacter_koseri	0	0	0	0	0	0	0	0	0	0	0	0	0	0	0	0.000318511	0	0	0.00017352	0	0	0	0	0	0	0	0	0	0	0	0.000310715	0	0	0	0	0	0	0	0	0	0	0	0	0	0	0	0	0.000196126	0
Pseudomonas_aeruginosa	0	0	0	0	0	0	7.13244e-05	9.09537e-05	0	0	0	0	0	0	0	0	0	0	0	0	0	0	0	0	0	0	0	0	0	0	0	0	0	0	0	0	0	0	0	0	0	0	0	0	0	0	0	0	0
Fusobacterium_nucleatum	0	0	0	0	0	0	0.000142649	0	0	0	0	0	0	0	0	0	0	0	0	7.65293e-05	0	0	0	0	0	0	0	0	0	0	0	0	0	8.4021e-05	0	0	0	0	0	0	0	0	0	0	0	0	0	0	0.000292778
Coprococcus_comes	0.00462987	0.0290127	0	0.00897546	0	0	0.000372472	0.000181907	0	0.00365853	0.00911967	0.00256885	0	0	0.00230367	0	9.74466e-05	0.00521045	0.000653379	0.000229588	0.0183404	0.00054068	0.00122076	0	0	0	0.000337821	0	0	0.000259074	0.00344088	0.0163999	0.000435908	0.00262332	0.000109543	0.027623	0	0.00194639	0.00345132	0.0131462	0.0229071	0.00182948	0.00251251	0	0	0	0.00163355	9.80632e-05	0
Atopobium_vaginae	0	0	0	0	0	0	0	0	0	0	0.000261392	0	0	0	0	0	0	0	0	0	0	0	0	0	0	0	0	0	0	0	0	0	0	0	0	0	0	0	0	0	0	0	0	0	0	0	0	0	0
Akkermansia_muciniphila	0.000104959	0	0	8.81868e-05	0.000105468	0.000194844	0.000198123	0.225975	0	0	0	0.0644461	0	0	0	0	0	0.00670375	0	0	0	0	0.000192751	0	0	0	0	0	0	0	0	0	0	0	0.000142405	0	0	0	9.70682e-05	0	0	0	0	0	0	0	0	0	0
motu_linkage_group_87	0	0	0	0	0	0	0	0	0	0	0	0	0	0	0.00023897	0	0	9.66887e-05	0	0	0	0	0	0	0	0	0	0	0	0	0	0	0.000248201	0	0	0	0	0	0	0	0	0	0	0	0	0	0	0	0
Lactococcus_garvieae	0	0	0	0	0	0	0	0	0	0	0	0	0	0.000237062	0	0	0	0	0	0	0	0	0	0	0	0	0	0	0	0	0	0	0	0	0	0	0	0	0	0	0	0	0	0	0	0	0	0	0
Clostridium_symbiosum	0.000986616	0	0	0.0010406	0.000413434	8.85656e-05	0.000884423	0.0002956	0.000433869	9.19741e-05	0.000196044	0.000118998	0	0.000877129	0	0.000179163	0.00015313	0	0.000857961	0.00867077	0.000244993	0	0.000963756	0.000473768	0	0.000335211	0	0	0.00048321	0.000101377	0.0003625	0	0.000106753	0.000186713	0.000175268	0.000144176	0.000107899	9.17148e-05	9.70682e-05	0.000382545	0	0.000184313	0.00013587	0.00227132	0.00110693	0.0001119	0.000246152	0.000272398	0.00867238
motu_linkage_group_528	0	0	0	0	0	0	0	0	0	0	0	0	0	0	0	0	0	0	0	0	0	0	0	0	0	0	0	0	0	0	0	0	0	0	0	0	0	0	0	0	0	0	0	0	0	0	0	0	0
Eubacterium_cylindroides	0	0	0	0	0	0	0	0	0	0	0	0	0	0	0	0	0	0	0	0	0	0	0	0	0	0.00374391	0	0	0	0	0	0	0	0	0	0	0.000395631	0	0.000129424	0	0	0	0.00015528	0	0	0	0	0	0
motu_linkage_group_121	0	0	0	0	0	0	0	0	0	0	0	0	0	0	0.0200706	0	0	0	0	0	0	0	0	0	0	0	0	0	0	0	0	0	0	0	0	0	0	0	0	0	0	0	0	0	0	0	0	0	0
Macrococcus_caseolyticus	0	0	0	0	0	0	0	0	0	0	0	0	0	0	0	0	0	0	0	0	0	0	0	0	0	0	0	0	0	0	0	0	0	0	0	0	0	0	0	0	0	0	0	0	0	0	0	0	0
motu_linkage_group_179	0	0	0	0	0	0	0	0	0	0	0	0	0	0	0	0	0	0	0	0	0	0	0	0	0	0	0	0	0	0	0	0	0	0	0	0	0	0	0	0	0	0	0	0	0	0	0	0	0
Erysipelotrichaceae_bacterium_3_1_53	0	0	0	0	0	0	0	0.00238299	0	0	0	0	0	0	0	9.95348e-05	0.000162411	0	0.0001446	0	0	0	0.0297865	0	0	0	0	0	0	0	0	0	0	0	0	0.000126154	0.00707819	0	0	0	0.000168335	0	9.70497e-05	0	0	0	0	0.000117676	0
motu_linkage_group_383	0	0	0	0	0	0	0	0	0	0.000275922	0	8.49988e-05	0	0	0.000481763	0	0	0	0	0	0	0	0	0	0	0	0.0043106	0	0	0	0	0	0	0	0	0	0.000938724	0	0	0	0	0.00317018	0	0	0	0	0	0	0
motu_linkage_group_117	0	0	0	0	0	0	0	0	0	0	0	0	0	0	0	0	0	0	0	0	0	0	0	0	0	0	0	0	0	0	0	0	0	0	0	0	0	0	0	0	0	0	0	0	0	0	0	0	0
Aggregatibacter_segnis	0	0	0	0	0	0	0	0	0	0	0	0.000113332	0	7.90206e-05	0	0.000497674	0	0	0	0	0	0	0	0	0	0	0	0	0	0	0	0	0	0.000224056	0	0	0	0	0	0	0.000153031	0	0	0	0	0	0	0	0.00101702
Aggregatibacter_aphrophilus	0	0	0	0	0	0	0	0	0	0	0	8.49988e-05	0	0	0	0	0	0	0	0	0	0	0	0	0	0	0	0	0	0	0	0	0	0	0	0	0	0	0	0	0	0	0	0	0	0	0	0	0
motu_linkage_group_613	0	0.10011	0	0	0	0	0.00226653	0.000155921	0	0.000245264	0	0.000113332	0.000115793	0	0.000860291	0.0141561	0	0.00473775	0	0	0	0	0	0	0	0	0.00081077	0	0	0	0.000673215	0	0.00451921	0	0	0	0	0.00277183	0	0	0	0.000122875	0	0	0	0.000447601	0	0	0
Porphyromonas_uenonis	0	0	0	0	0	0	0	0	0	0.000137961	0	0	0	0	0	0	0	0	0	0	0	0	0	0	0	0	0	0	0	0	0.000138095	0	0	0	0	0	0	0	0	0	0	0	9.70497e-05	0	0	0	0	0	0
Enterococcus_casseliflavus	0	0	0	0	0	0	0	0	0	0	0	0	0	0	8.60291e-05	0.00018485	0	0	0	0	0	0	0	0	0	0	0	0	0	0	0	0	0	0	0	0	0	0	0	0	0	0	0	0	0	0	0	0	0
Bulleidia_extructa	0	0	0	0	0	0	0	0	0	0	0.00016337	0	6.94755e-05	7.90206e-05	0	0	0	0	0	0	0	0	0	0	0	0	0	0	0	0	0	0	0	0	0	0	0	0	0	0	0	0	0	0	0	0	0	0	0
motu_linkage_group_253	0.0259459	0	0	0	0	0	0	0	0	0	0	0	0	0	0	0	0	0.00251391	0	0	0	0	0	0	0	0	0.000135128	0	0	0	0	0	0	0	0	0	0	0	0	0	0	0	0	0	0	0	0.00250739	0	0
motu_linkage_group_346	0	0	0	0	0	0	0	0	0	0.0342512	0	0.00116448	0	0	0.0014625	0	9.74466e-05	0.00696159	0	0	0	0.00034659	0	0	0	0	0.00579701	0	0	0.00168285	0.0173172	0	0.0436112	0	0	0	0.000161849	0	0.00162104	0	0	0.0294163	0.000291149	0	0	0.00539359	0	0	0
Bacteroides_eggerthii	0.0368407	0	0	0	0	0	0.000142649	0	0	0.00057024	0	0	0	0.000869227	0.000369925	0	0.000158351	0	0	0	0	0	0	0	0	0	0	0	0	0.00364957	0.00849286	0	0	0	0	0	0.00104303	0.00721796	0.0457774	0	0	0	0	0	0	0	0.000100699	0	0
Slackia_exigua	0	0	0	0	0	0.000177131	0	0	0	0	0	0	0	0	0	0	0	0	0	0	0	0	0	0	0	0	0	0	0	0	0	0	0	0	0	0	0	0	0	0	0	0	0	0	0	0	0	0	0
Streptococcus_sp._M143	0.000209918	0.000115793	0	0	0	0.000177131	0	0.000121272	0	0.000137961	0.000174261	0	0	0.000118531	0	0	0	0	0	0.000122447	0	0	0	0	0.000332864	0	0	0	0	0	0	0	0	0.000168042	0	0	0	0	0	0	0	0	0	0.00061491	0	0	0	0	0
Bacteroides_xylanisolvens	0.0867881	0.00151979	0.0381442	0.00391329	0.0316192	0.0418915	0.00876399	0.00783339	0.00496238	0.00140261	0.000522784	0.00623678	0.00657412	0.00227184	0.00990564	0.0124294	0.000755212	0.0146483	0.0224612	0.0331372	0.00269237	0.0287444	0.00398353	0.00700736	0	0.00768192	0.0105907	0.017091	0.0103302	0.00470135	0.00500102	0.000183476	0.00188152	0.0071838	0.00550999	0.0298459	0	0.00465453	0.00371286	0.0182815	0.00246381	0.00648167	0.0026446	0	0.0229073	0.000335701	0.00289508	0.000980632	0.071561
Prevotella_buccae	0	0	0	0	0	8.85656e-05	0	0	0	0	0	0	0	0	0	0	0	0	0	0	0	0	0	0	0	0	0	0	0	0	0	0	0	0	0	0	0	0	0	0	0	0	0	0.000426594	0	0	0	0	0
motu_linkage_group_154	0	0	0	0	0	0	0	0	0	0.000321909	0	0	0	0	0	0.00561376	0	0.000232053	0	0	0	0	0	0	0	0	0	0	0	0	0	0	0	0	0	0	0	0	0	0	0	0	0	0	0	0	0	0	0
Peptoniphilus_lacrimalis	0	0	0	0	0	0.00015745	0	0	0	0	0.000363044	0	0	0	0	0	0	0	0	0	0	0	0	0	0	0	0	0	0	0	0.000138095	0	0	0	0	0	0	0	0	0	0	0	0.000145575	0	0	0	0	0	0
motu_linkage_group_7	0	0	0	0	0	0	0	0	0	0	0	0	0	0	0	0	0	0.000435099	0	0	0	0	0	0	0	0	0	0	0	0	0	0	0.00996805	0	0	0	0	0	0	0	0	0	0	0	0	0	0	0	0
Streptococcus_vestibularis	0.00290887	0.000636863	0	0.000205769	0	0.000442828	0.000166424	0.0162028	0	0.00446732	0.00280063	0	6.94755e-05	0.00143366	0	0.000682524	0.000194893	0.000290066	0.000812515	0.00837449	0.000204161	0	0.000556837	0	0.0152167	0.000203158	0.000371603	0.000142188	0.0001652	0.000177409	0	9.05619e-05	0.000240194	0.00165641	0	8.41025e-05	0.000161849	0	0	0.000309679	0	0	0.000121312	0.00112001	0.00174605	0	0.000100699	0.000147095	0.00014793
motu_linkage_group_190	0	0.000270184	0	0.00230168	0	0	0	0	0	0	0.000196044	0.000206426	0	0.000377543	0.000150551	0	0.000331319	0	0	0	0.000174995	0.00910837	0	0	0	0	0.000959412	0.0171308	0	0	0	6.58632e-05	0	0.00134434	0	0	0	0	0.0229858	0	0	0.0115871	0.000989907	0	0	0	0.000850344	0	0
Desulfovibrio_sp._3_1_syn3	0	0	0	0	0	0	0	0	0	0	0	0	0	0	0	0.000826139	0	0	0	0	0	0	0	0	0	0	0	0	0	0.00106446	0	0	0	0	0	0	0	0	0.000116482	0	0	0	0	0	0	0	0.00790484	0	0
Haemophilus_pittmaniae	0	0	0	0	0	0	0	0	0	0	0	0	0	0	0	0.000149302	0	0	0	0	0	0	0	0	0	0	0	0.0002275	0	0	0	0	0	0.000714179	0	0	0	0	0	0	0	0	0	0.00051883	0	0	0	0	0.000986198
motu_linkage_group_490	0	0.0723193	0	0.00784863	0.00866242	0	0.00113327	0.000127335	0	0.00341326	0.0280706	0.00663935	0.000104213	0.00659383	0.00444484	0.00120548	0	0.00194452	0.0015424	0	0.00420798	0.00338271	0.000128501	0	0	0.00691866	0.000598426	0.0064332	0.0580816	0.000630789	0.000621429	0.0131397	0.00171694	0	8.7634e-05	0.00759726	0.000107899	0	0.00356995	0.0328604	0.0218189	0.00260769	0.011991	0.00618753	0	0.0353854	0.00296501	0	0
Campylobacter_curvus	0	0	0	0	0	0	0	0	0	0	0	0	0	0	0	0	0	0	0	0	0	0	0	0	0	0	0	0	0	0	0	0	0	0	0	0	0	0	0	0	0	0	0	0.000115296	0	0	0	0	0
Campylobacter_gracilis	0	0	0	0	0	8.85656e-05	0	0	0	0.000114968	0	0	0	0	0	0	0	0	0	0.000153059	0	0	0	0	0	0	0	0	0	0	0	0	0	8.4021e-05	0	0	0	0	0	0	0	0	0	0.0005073	0	0	0	0	0
Bacteroides_plebeius	0.000157439	0.00017369	0	0.000235165	0.000105468	0.00131077	0.218781	0.0195369	0	0	0.00817576	0.0376356	0	0.0909089	0.00100367	0.00995348	0.0392385	0.0363227	0	0.000127549	0.00010208	0.047455	0.000128501	9.91607e-05	0.00595611	0.00135439	0.0881983	0	0.0482522	0.0701978	0.00192183	0	0.000106753	0.0369973	0.139805	0	0.0121686	0.116794	0.0415452	0.000151804	0.0372173	0.00943682	0.0887789	0.000296474	0.000115305	0.00016785	0.0133426	0.249728	0
Turicibacter_sanguinis	0	0	0	0	0	0	0	0	0	0	0	0	0	7.90206e-05	0	0	0	0	0	0	0	0	0	0	0	0	0	0	0	0	0	0	0	0	0	0	0	0	0	0	0	0.00014745	0.000121312	0	0	0.000917582	0	9.80632e-05	0
motu_linkage_group_68	0	0	0	0	0	0	0	0	0	0	0	0	0	0	0.00534241	0	0	0	0	0	0	0	0	0	0	0	0	0	0	0	0	0	0	0	0	0	0	0	0	0	0	0	0	0	0	0	0	0	0
motu_linkage_group_234	0	0	0	0	0	0	0	0.00176854	0	0	0	0	0	0	0.000248529	0	0.00112605	0	0.0132604	0	0	0	0	0	0	0	0	0	0	0	0	0	0	0	0	0	0	0	0	0	0	0	0	0	0	0	0	0	0
Lactobacillus_helveticus	0	0	0	0	0	0	0	0	0	0	0	0	0	0	0	0	0	0	0	0	0	0	0	0	0.00470787	0	0	0	0	0	0	0	0	0	0	0	0	0	0	0	0	0	0	0	0	0	0	0	0
Veillonella_sp._oral_taxon_158	0.000104959	0	0.000127402	0.000249863	0.00034955	0.000602246	0.000303129	9.09537e-05	0.000366077	0.00245702	0.00049011	0.000461422	0	0.00018965	0	0.00181651	0.000121808	0.000225607	0.0001446	0.00191323	0	0	0	0	0.000728141	0	0.000135128	0.00011375	0	0.000388611	0	0	8.00647e-05	0.000552138	0	0	0	0	0	0.000113853	0	0	0.00015528	0.000288239	0	0	0	0.000367737	0.00854063
motu_linkage_group_498	0	0	0	0	0	0	0.000106987	0	0	0.000275922	0	0.000818113	0	0	0.000172058	0.0019196	0	0	0	0	0	0	0.00995881	0	0	0	0.00162154	0	0.0001239	0.000243304	0	0	0	0	0	0	0.00372253	0.00155915	0.000226493	9.10821e-05	0.000332297	0	0	0	0	0	0	0	0
Pediococcus_acidilactici	0	0	0	0	0	0	0	0	0	0	0.000182974	0	0	0	0	0	0	0	0	0	0	0	0	0	0	0	0	0	0	0	0	0	0	0.000730983	0	0	0	9.17148e-05	0	0	0	0	0	0	0	0	0	0	0
motu_linkage_group_458	0	0	0	0	0	0	0	0	0	0	0	0	0	0	0.00583923	0	0	0	0	0	0	0	0	0	0	0	0	0	0	0	0	0	0	0	0	0	0	0	0.0103014	0	0	0	0	0	0	0	0	0	0
motu_linkage_group_731	0	0	0	0	0	0	0	0	0	0	0	0	0	0	0	0	0	0	0	7.65293e-05	0	0	0	0	0	0	0	0	0	0	0.000466072	0	0	0	0	0	0	0	0	0	0	0	0.000145575	0	0	0	0	0	0
Leptotrichia_buccalis	0	0	0	0	0	0	0	0	0	0	0	0	0	0	0	0	0	0	0	0	0	0	0	0	0	0	0	0	0	0	0	0	0	0	0	0	0	0	0	0	0	0	0	0	0	0	0	0	0.000246549
Bifidobacterium_animalis	0	0	0	0	0	0	0	0	0	0	0	0	0	0	0	0	0	0	0	0.000619888	0	0	0	0	0	0	0	0	0	0	0	0	0	0	0	0	0	0	0	0	0	0	0	0	0	0	0	0	0
motu_linkage_group_837	0	0	0	0.00026456	0	0.0030998	0.000213973	0	0.000162701	0.000459871	0.00182974	0	0	0	0	0.00388186	0	0	0	0.001301	0	0	0	0	0.000797487	0	0	0.00142188	0	0.00674156	0	0	0	0.00147037	0.000394353	0	0	0	0	0.000227705	0	0	0	0.000749421	0.000230611	0	0	0.000441284	0.00772008
motu_linkage_group_471	0.00151608	0	0	0.00680141	0	0	8.55893e-05	0	0	0	0	0.000141665	0	0	0	0	0	0	0	0	0	0	0	0	0.00101709	0	0	0	0.0002891	0	0.000673215	0	0.00620056	0.00049479	0.000492941	0	0	0.000519717	0.00143176	0.000708417	0	0.000184313	0.00148001	0	0.000619766	0	0.000167831	0	0
Actinomyces_sp._oral_taxon_448	0	0	0	8.81868e-05	0	0	0	0	0	0	0	0	0	0	0	0	0	0	0	7.65293e-05	0	0	0.000128501	0	8.32161e-05	0.000101579	0	0	0	0	0	0	0	0	0	0	0	0	0	0	0	0	0	0.000153727	0	0	0	0	0
Enterobacter_hormaechei/cloacae	0	0	0	0	0	0	0	0	0	0	0.000522784	0.000708323	0	0	0	0	0	0	0.000342756	0	0	0	0	0	6.93467e-05	0	0	0.00011375	0	0.00458223	0	4.93974e-05	0	0.0012015	0	0	0	0	0	0	0.000204042	0.000122875	0	0.000499614	0.000592999	0.00016785	0.000117482	0	0
Phascolarctobacterium_succinatutens	0	0	0	0	0	0	0	0	0	0	0	0	0	0	0	0	0	0	0	0	0	0	0	0	0	0	0	0	0	0	0	0	0	0	0	0	0	0	0	0	0	0	0	0	0	0	0	0	0
Haemophilus_haemolyticus	0	0	0	0	0	0	0	0	0	0	0	0	0	0.000210722	0	0.00019907	0	9.66887e-05	0	0.000191323	0	0	0	0	0.000138693	0	0	0.00011375	0	0	0	0	0	0.000688972	0	0	0	0	0	0	0	0	0	0.000172943	0	0	0	0.000326877	0.00100161
motu_linkage_group_135	0.00123852	0	0	0	0	0	0	0	0	0.00916062	0	0	0	0	0.00403477	0	0.00105242	0.00149868	0	0	0	0	0.00163196	0	0	0	0.00582403	0	0	0.0127228	0	0.000123494	0	0	0	0	0	0	0.00519315	0	0.000563156	0.0138849	0.00171778	0	0	0	0	0	0
Actinomyces_sp._oral_taxon_180	0	0	0	0	0	0.000118088	0	0	0	0	0.000261392	0	0	0	0	0	0	0	0	0	0	0	0	0	6.93467e-05	0.000101579	0	0	0	0	0	4.93974e-05	0	0	0	0	0	0	0	9.10821e-05	0.000122425	0	0	0.000276709	0	0	0	0	9.24561e-05
motu_linkage_group_103	0	0	9.55516e-05	0	0	0	0	0.000463864	0	0.0014348	0.0105733	0.00865287	0	0	0.0124312	0	0	0.0285425	0	0	0	0.00390537	0	0	0	0	0.0300796	0.000355469	0	0.00182478	0.0169236	0	0.00844682	0	0	0	0	9.17148e-05	0.00375654	0	0	0.032267	0	0	0	0	0	0	0
motu_linkage_group_771	0	0	0	0	0	0	0	0	0	0.000735793	0	0	0	0	0.000924813	0	0	0	0	0	0	0	0	0	0	0	0	0	0	0	0	0	0.000120097	0.000196049	0	0	0	0	0.000226493	0	0	0	0	0	0	0	0	0	0
Bacteroides_stercoris	0.0362319	0.00443488	9.55516e-05	0.00013228	0.000147655	0.360533	0.0203132	0.112382	0.125258	0.000892149	0.000849523	0.00473443	0.110695	0.00479655	0.00178941	0	0.0328493	0.00350013	0.0900763	0.000102039	0.0410975	0.0278242	0.0130685	0.207801	0.000128787	0.000101579	0.100941	0	0	0.015166	0.00163643	0.0015165	0	0.028752	0.032188	0.000210256	0.00113294	0	0.00447485	0	0.00969607	0	0.0230105	0.000153727	0.102472	0.0346891	0.00258795	0.019848	0
motu_linkage_group_460	0	0	0	0	0	0	0	0	0	0	0	0	0	0	0.00495282	0	0	0	0	0	0	0	0	0	0	0	0.00113894	0	0	0	0	0	0	0	0	0	0	0	0	0	0	0	0	0	0	0	0	0	0
motu_linkage_group_341	0	0	0	0	0	0	0	0	0	0	0	0	0	0	0.000129044	0	0	0	0	0	0	0	0	0	0	0	0	0	0	0	0	0	0	0	0	0	0	0	0	0	0	0	0	0	0	0	0	0	0
motu_linkage_group_280	0	0	0	0	0	0	0	0	0	0	0	0	0	0	0	0	0	0	0	0	0	0.00081102	0	0	0	0	0	0	0	0	0	0	0	0	0	0	0	0	0	0	0	0	0	0	0	0	0	0	0
motu_linkage_group_295	0	0	0	0	0	0	0	0	0	0	0	0	0	0	0.00871475	0	0	0	0	0	0	0	0	0	0	0	0	0	0	0	0	0	0.0330507	0	8.7634e-05	0	0	0	0	0	0	0	0	0	0	0	0	0	0
motu_linkage_group_573	0	0.00299408	0	0.00165595	0	0	0	0	0	0	0	0.000283329	0	0.000237062	0.000745586	0	0	0.000124314	0	0.0435027	0.00125899	0.000327527	0	0	0	0	0.000270257	0	0	0.00019149	0	0.00175714	0.000364739	0.000283571	0	0.00729822	0	0.000355395	0.000916756	0	0	0.00109222	0.00502502	0	0.000115305	0	0.000503493	0	0
Cardiobacterium_hominis	0	0	0	0	0	8.85656e-05	0	0	0	0	0	0	0	0	0	0	0	0	0	0	0	0	0	0	0	0	0	0	0	0	0	0	0	0	0	0	0	0	0	0	0	0	0	0	0	0	0	0	0
motu_linkage_group_644	0	0	0	0	0	0	0	0	0	0.0064014	0	0	0	0	0.00020647	0	0	0	0	0	0	0	0	0	0	0	0	0	0	0	0	0	0	0	0	0	0.000107899	0	0	0	0	0	0	0	0	0	0.00596136	0	0
Eubacterium_eligens	0.00167935	0.0351111	0	0	0	0.00179099	0	0	0	0.0130511	0.017474	0.0297212	0	0.00160412	0.00113558	0.0155274	0.0422139	0.00473775	0.0486628	0.000114794	0.000174995	0.00874653	0	0	0	0	0.00233772	0.0414051	0.0001239	0.000152065	0.00866548	0.000345782	0.0503687	0.0491523	8.7634e-05	0	0.00410017	0.0228553	0.000734945	0	0.000275457	0.011127	0.00157221	0.000192159	0	0.0001119	0	0.0941113	0
Blautia_hydrogenotrophica	0	0	0	0	0	0	0	0.000352446	0	0	0	0	0	0	0	0	0	0	0	0	0	0	0	0	0	0	0	0	0	0	0.00175036	0	0	0	0	0	0.00100346	0	0.000135896	0.000182164	0	0.000122875	0	0	0	0	0	0	0
motu_linkage_group_621	0	0	0	0	0	0	0	0	0	0	0	0	0	0	0	0	0	0.00574761	0	0	0	0	0	0	0	0	0	0	0	0	0	0	0	0	0	0	0	0	0	0	0	0	0	0	0	0.0162927	0	0	0
motu_linkage_group_567	0	0	0	0	0	0	0.000166424	0	0	0	0	0	0	0	0	0	0	0	0	0	0	0	0	0	0	0	0	0	0	0	0	0	0	0	0	0	0	0	0	0	0	0	0	0	0	0	0	0	0
motu_linkage_group_204	0	0	0	0	0	0	0	0	0	0	0	0	0	0	0.00633174	0	0	0	0	0	0	0	0	0	0	0	0	0	0	0	0	0	0	0	0	0	0	0	0	0	0	0	0	0	0	0	0	0	0
Staphylococcus_epidermidis	0	0	0	0	0	0	0	0	0	0	0	0	0	0	0	0	0	0	0	0	0	0	0	0	0	0	0	0	0	0	0	0	0	0	0	0	0.000148362	0	0	0	0	0	0	0	0	0	0	0	0
motu_linkage_group_118	0	0	0.000191103	0	0	0	0.000591993	0.00201917	0	0	0	0	0.000148876	0	0	0.00522558	0.00256285	0	0	0	0.000612482	0	0.000629654	0	0	0.00179795	0.00018918	0	0	0.000608261	0.000538572	0	0	0	0.00121811	8.41025e-05	0.0391243	0.00773156	0.000232964	0	0.000122425	0	0.000456134	0.0226671	0	0.000397868	0	0	0
Selenomonas_sputigena	0	0	0	0	0	0	0	0	0	0	0	0	0	0	0	0	0	0	0	0	0	0	0	0	0	0	0	0	0	0	0	0	0	0	0	0	0	0	0	0	0	0	0	0.000172943	0	0	0	0	0
Weissella_cibaria	0	0	0	0	0	0	0	0	0	0	0.000196044	0	0	0	8.60291e-05	0	0	0	0.0001205	0	0	0	0	0.000123951	0	0	0	0	0	0	0	0	0	0	0	0	0	0	0	0	0	0	0	0	0	0	0	0	0
motu_linkage_group_90	0	0	0	0	0	0	0	0	0	0	0	0	0	0	0	0	0	0	0	0	0	0	0	0	0	0	0	0	0	0	0	0	0.00385912	0	0	0	0	0	0	0	0	0	0	0	0	0	0	0	0
Lactobacillus_gasseri	0	0	0	0	0	0.00209337	0	0	0	0	0	0	0	0	0	0	0	0	0	0	0	0	0	0	0.0060193	0.000124152	0	0	0	0.000101377	0	0	0	0.000588147	0.000112672	0	0	0	0	0	0	0	0	0	0	0	0.000100699	9.80632e-05	0
Streptococcus_infantarius	0	0	0	0	0	0	0	0	0	0.00749589	0	0	0	0	0	0	0	0	0	0	0	0	0	0	0	0	0	0	0	0	0	0	0.000112091	0	0	0	0	0	0	0	0	0	9.70497e-05	0	0	0	0	0	9.24561e-05
Coprococcus_eutactus	0	0	0	0	0	0	0	0	0	0	0	0.0121336	0	0	0	0	0	0.00486667	0	0	0	0.00524043	0	0	0	0	0	0	0	0	0	0	0.000880711	0.011826	0	0	0	0	0	0	0	0	0	0	0	0	0	0	0
motu_linkage_group_195	0	0	0	0	0	0	0	0	0	0	0	0	0	0	0	0	0	0	0	0	0	0	0	0	0	0	0	0	0	0	0	0	0	0	0	0	0	0	0	0	0	0	0	0	0	0	0	0	0
Gemella_sanguinis	0	0.000729498	0	0	0	0.000143919	0.000178311	0	0.000108467	9.19741e-05	0.00105864	0	6.94755e-05	0.000237062	0	9.95348e-05	0.000116936	9.66887e-05	0	0	0.00010208	0	0.000128501	0.00016999	0.000187236	0	0.00018918	0	0	0	0	0.00018771	9.34088e-05	0.000100825	0	8.41025e-05	0	9.17148e-05	0	9.10821e-05	0.00034007	0.000122875	0.000218362	0.000115296	0	0	0.000125873	9.80632e-05	0.000215731
Eubacterium_siraeum	0	0	0	0	0	0	0	0	0	0.000165553	0.000261392	0	0	0	0.000420587	0	0	0	0	0	0	0.0290595	0.00359802	0	0	0.000101579	0.0169316	0	0	0.00912391	0	0	0.0376544	0	0	0	0.0178358	0	0	0.000163948	0.000734551	0.021024	0	0	0	0	0.00433004	0	0
motu_linkage_group_463	0	0	0	0	0	0	0	0	0	0.00246031	0	0	0	0	0.00244108	0	0	0	0	0	0	0	0	0	0	0	0.000912117	0	0	0	0	0	0	0	0	0	0	0	0	0	0	0	0	0	0	0	0	0	0
Veillonella_dispar	0.000167935	0	0.000350356	0.00073489	0	0.00242923	0	0.000246874	0.000180779	0.00564984	0.00172083	0	0	0.000331887	0	0.00402405	0	0	0	0.00110421	0.000238187	0	0.000192751	0	0.00992814	0	0.000675642	0.00111854	0	0.00656053	0	0	0.000200162	0.000936234	0.000146057	0	0	0	0	0.000227705	0.000183638	0	0	0.00182826	0.000422786	0	0.000100699	0.000375909	0.0054417
motu_linkage_group_324	0	0	0	0	0	0	0	0	0	0	0	0	0	0	0	0	0	0	0	0	0	0	0	0	0	0	0	0	0	0.00697247	0	0	0	0	0	0	0	0	0	0	0	0	0.00030328	0	0	0	0.000604191	0	0
motu_linkage_group_686	0	0	0	0	0	0	0	0	0	0.00110369	0	0	0	0	0.000215073	0	0	0	0	0	0	0	0	0	0	0	0	0	0	0	0	0	0	0	0	0	0	0	0	0	0	0	0	0	0	0	0	0	0
motu_linkage_group_238	0	0	0	0	0	0	0	0	0	0	0.000179707	0.000399494	0	0	0.00152272	0.0116655	0	0.00200146	0	0	0.00501214	0.0100816	0	0	0	0	0.000932386	0	0	0	0	0	0.00475584	0.0076123	0	0	0.000107899	0	0.00101922	0	0.00024485	0.00371083	0	0	0	0.0190119	0.00431997	0.0010787	0
Lactobacillus_johnsonii	0	0	0	0	0	0	0	0	0	0	0	0	0	0	0	0	0	0	0	0	0	0	0	0	0.00896653	0	0	0	0	0	0	0	0	0	0	0	0	0	0.00103863	0	0	0	0	0	0	0	0	0	0
Bacteroides_clarus	0	0	0	0	0.00134155	0	0	0.000345624	0.000144623	0	0	0	0	0	0	0	0	0	0	0	0	0	0	0	0	0.00181827	0.000135128	0	0	0	0	0	0	0	0	0.00633291	0.00475956	0.00434728	0.000543582	0	0	0.00391972	0.00862772	0.000115296	0	0	0	0	0
motu_linkage_group_398	0	0	0	0	0	0	0	0	0	0.0215117	0	0	0	0	0.00786689	0	0	0	0	0	0	0	0	0	0	0	0	0	0	0	0	0	0	0	0	0	0	0	0	0	0	0	0	0	0	0	0	0	0
Atopobium_parvulum	0	0	0	0	0	0.000159418	0	0	0	0	0	0	0	7.90206e-05	0	0	0	0	9.64001e-05	0	0	0	0	0	0	0	0	0	0	0	0	0	0	0	8.7634e-05	0	0	0	0	0	0	0	0	0.000115296	0	0	0	0	0.000138684
Streptococcus_infantis	0.000251902	0.000303957	0	0.000163776	0	0.000327308	0.000166424	0.000218289	0.000162701	0.000204387	0.000546122	0	6.94755e-05	0.000230477	0	0.000189116	9.74466e-05	0.000120861	9.64001e-05	0.000352035	0	0	0.000128501	0.000178489	0.00041608	0	0.000324308	0	0	0	0	8.35956e-05	0.000131015	0.000469754	0.000175268	0	0	0	0.000129424	0.00010019	0.00024485	0	0.000174689	0.000623317	0.000247083	0	0.000100699	9.80632e-05	0.00046228
motu_linkage_group_85	0	0	0	0	0	0	0	0	0	0	0	0	0	0	0.00554888	0	0	0	0	0	0	0	0	0	0	0	0	0	0	0	0	0	0	0	0	0	0	0	0	0	0	0	0	0	0	0	0	0	0
Providencia_rettgeri	0	0	0	0	0	0	0	0	0	0	0	0	0	0	0	0	0	0	0	0	0	0	0	0	0	0	0	0	0	0	0	0	0	0	0	0	0	0	0	0	0	0	0	0	0	0	0	0	0
Lactobacillus_rhamnosus	0	0	0	0	0	0	0	0	0	0	0	0	0	0	0	0	0	0	0	0	0	0	0	0	6.93467e-05	0	0	0	0	0	0	0	0	0	0	0	0	0	0	0	0	0	0	0	0	0	0	0	0
motu_linkage_group_434	0	0	0	0	0	0	0	0	0	0	0	0	0	0	0	0	0	0.00389978	0	0	0	0	0	0	0	0	0	0	0	0	0	0	0	0.00254864	0	0	0	0	0	0	0	0	0	0	0	0	0	0	0
motu_linkage_group_451	0.00164786	0	0	0	0.000875383	0	7.13244e-05	0	0	0	0	0	0	0	0	0	0	0	0	0	0	0	0.00214596	0	0	0	0	0	0	0	0	0	0	0	0	0	0	0	0	0	0	0	0.00380435	0.000648538	0	0	0	0	0
Roseburia_intestinalis	0.0174582	0.000636863	0	0	0.00651369	0	0.000158499	9.09537e-05	0	0.00379138	0.00772294	0.00207397	0	0.0298874	0.00118529	0.000440797	0.000389787	0.00232932	0.00022172	0	0.0061475	0	0.000299835	0	0	0.000731369	0	0.00015925	0.0050799	0	0	0.00788163	0.000160129	0.012075	0	0.0912129	0.000188824	0.0184652	0.00242671	0	0.000153031	0.000380913	0.00846979	0.000622596	0.000192176	0.00041563	0.0037762	0.0075687	0
Cryptobacterium_curtum	0	0	0	0	0	0	0	0	0	0	0	0	0	0	0	0	0	0	0	0	0	0	0	0	0	0	0	0	0	0	0	0	0	0	0	0	0	0	0	0	0	0	0	0	0	0	0	0	0
motu_linkage_group_265	0	0	0	0	0	0	0	0	0	0	0	0	0.00113477	0	0.00165176	0	0	0	0	0	0	0	0	0	0	0	0.00540514	0	0	0.00354819	0	0	0	0	0	0	0	0	0	0	0	0	0	0	0.0253902	0	0	0	0
Streptococcus_cristatus	0.000251902	0.000154391	0	0	0	0	0	0	0	0.000122632	0.000205379	0	0	7.90206e-05	0	0.000165891	0	9.66887e-05	9.64001e-05	0.000363514	0	0	0	0	0.000381407	0	0.000135128	0	0	0	0.000103572	6.17468e-05	0	0.000224056	0	0	0	0	9.70682e-05	0	0.000183638	0	0	0.000307455	0	0	0.000100699	0	0.00019812
Parasutterella_excrementihominis	0	0	0	0	0	0.00203701	0.000142649	0	0	0.000114968	0.000174261	0.000113332	0	0	0.000372793	0	0.00014617	0	0	0	0	0	0.00845535	0	0	0	0.00163843	0	0	0	0.000103572	0	0.000133441	0	0.000192795	0	0	0	0.000310618	0	0	0.000122875	0	0	0	0	0.000117482	0	0
motu_linkage_group_18	0	0	0	0	0	0	0	0	0	0	0	0	0	0	0	0	0	0.000300809	0	0	0	0	0	0	0	0	0	0	0	0	0	0	0	0	0	0	0	0	0	0	0	0	0	0	0	0	0	0	0
motu_linkage_group_474	0	0	0	0	0	0	0	0	0	0	0	0	0	0	0.000671027	0	0	0	0	0	0	0.000935792	0	0	0	0	0	0	0	0	0	0	0	0	0	0	0	0	0	0	0	0	0	0	0	0	0	0	0
motu_linkage_group_452	0.000249278	0.000215045	0	0	0	0	0	0	0	0.00262637	0	0	0	0	0.00784777	0.00127183	0	0.0126232	0	0	0	0.000707043	0	0	0	0.000101579	0	0.000270157	0.0110546	0	0.0044881	0.000664121	0	0.000606818	0	0	0	0	0	0	0.00987563	0.00132432	0.000145575	0.0043428	0	0	0	0	0
motu_linkage_group_246	0	0	0	0	0	0	0	0	0	0	0	0	0	0	0	0	0	0	0	0	0	0	0	0	0	0	0	0	0	0	0.000103572	0	0.0187431	0	0	0	0	0	0	0	0	0	0	0	0	0	0	0	0
Peptoniphilus_duerdenii	0	0	0	0	0	0	0	0	0	0	0	0	0	0	0	0	0	0	0	0	0	0	0	0	0	0	0	0	0	0	0	0	0	0	0	0	0	0	0	0	0	0	0	0	0	0	0	0	0
motu_linkage_group_26	0	0	0	0	0	0	0	0	0	0	0	0	0	0	0	0	0	0	0	0	0	0	0	0	0	0	0	0	0	0	0	0	0	0	0	0	0	0	0	0	0	0	0	0	0	0	0	0	0
motu_linkage_group_504	0	0	0	0	0	0	0	0	0	0.000367897	0	0	0	0	0.000421543	0	0	0	0	0	0	0	0	0	0	0	0.000135128	0	0	0	0	0	0.000100081	0	0	0	0.000107899	0	0	0	0	0.00024575	0	0	0	0	0	0	0
motu_linkage_group_431	0.00340368	0	0	0	0	8.85656e-05	0.00269606	0.000341076	0	0.000429213	0	0.000643562	0	0.000227184	0.000483914	0.00290642	0.000535957	0.00118927	0	0	0.000752842	0.000415907	0.000359802	0	0	0.0010303	0.000328169	0	0.0028851	0.00725858	0.00477909	0	0.00036601	0	0.000175268	0	0.00304815	0.000348516	0.00255613	0.000109299	0	0	0.000938147	0	0.00138366	0.000335701	0.00161118	0	0.00186233
Anaerotruncus_colihominis	0.000256567	0	0	0.000138579	0	0	0.000198123	0.0013734	0	9.19741e-05	0	0.000217219	0	0.000138286	0	0.00019907	0.000259858	0	0.000973641	0	0.00010208	0.000155965	0.000442614	0.000286464	0	0	0	0	0.0001652	0.000428035	0.000352143	0	0.00027222	0.000781395	0.000219085	0	0.00162928	9.17148e-05	0	0.000204935	0	0.000122875	0.000121312	0	0.000158545	0.00016785	0.000134265	0	0.000480771
motu_linkage_group_33	0	0	0	0	0	0	0	0	0	0	0	0	0	0	0.0139109	0	0	0	0	0	0	0	0	0	0	0	0	0	0	0	0	0	0	0	0	0	0	0	0	0	0	0	0	0	0	0	0	0	0
Gardnerella_vaginalis	0	0	0	0	0	0	0	0	0	0	0.000152479	0	0	0	0	0	0	0	0	0	0	0	0	0	0	0	0	0	0	0	0	0	0	0	0	0	0	0	0	0	0	0	0	0	0	0	0	0	0
Ruminococcaceae_bacterium_D16	0	0.000115793	0	0	0.000210936	0	0.000106987	0.00905899	0.000216934	0	0	0	0	0.00016933	0.000114705	0.000223953	0.000194893	9.66887e-05	0.000176734	0.000153059	0	0	0.00630939	0	0	0.000203158	0.000270257	0	0	0	0.000168304	0	0.000120097	0	0	0.000126154	0.000107899	0	0	0	0.00029382	0.00024575	0.0001294	0.00207532	0.000230611	0.00154422	0.000172626	0.000122579	0.000277368
butyrate-producing_bacterium_SS3/4	0.00236158	0.001459	0	0.000352747	0	0	0.000299563	9.09537e-05	0	0.000717398	0.00721441	0.000883987	0	0.00547613	0.000757056	0.00091572	0.000487233	0.000570463	0	0	0.00108205	0.00170938	0	0	0	0.000214445	0.000855813	0.00447038	0.000192733	0.00130776	0.000310715	0.000350722	0.00079264	0.00252063	0.00157741	0.00423035	0	0.00150412	0.00175694	0.00980044	0.00127322	0.00113318	0.000980202	0.00149884	0.00409334	0.00139875	0.000584052	0	0
motu_linkage_group_378	0	0	0	0	0	0	0	0	0	0	0	0	0	0	0	0	0	0	0	0	0	0	0	0	0	0	0	0	0	0	0	0	0	0	0	0	0.001284	0	0	0	0	0	0	0	0	0	0	0	0
motu_linkage_group_727	0	0	0	0	0	0	0	0	0	0	0	0	0	0	0	0	0	0	0	0	0	0	0	0	0	0	0	0	0	0	0	0	0	0	0	0	0	0	0	0	0	0	0	0	0	0	0	0	0
Clostridium_sp._HGF2	0.000367357	0.000115793	0.000150153	0.000978874	0.000767806	0.000974222	0.000563463	0.00710349	0.00188733	0	0.000261392	0.000169998	0	9.21907e-05	0	0	9.74466e-05	0	0.000247886	0.00854833	0.000340268	0	0.000257002	0.00821051	0.00022191	0.000975159	0.000135128	0	0.000278775	0	0.000476429	4.93974e-05	0.000592479	8.4021e-05	0.000517041	0.000121481	0	0.00018343	9.70682e-05	0.00096547	0.000163234	0.000122875	0.000121312	0.000933894	0.000841729	0.0001492	0.000120838	0.000323609	0.0122782
Clostridium_sp._D5	0	0	0	0	0	0	0	0	0	0	0	0	0	0	0	0	0	0	0.00013496	0	0	0	0	0	0	0.000314895	0	0	0	0	0	0	0	0	0	0	0	0	0	0.00019355	0	0	0	0.000217781	0	0	0	0	0
Parabacteroides_merdae	0.016762	0	0	0	0	0	0	0.0045204	0	0.00197744	0.000914871	0.00035062	0.00785074	0	0.000438749	0.00378232	0.00807833	0.00167271	0.000983281	0	0	0.00230829	0.00745305	0.000165268	0	0.00303721	0.0105806	0	0	0.00205795	0.0042775	0.000154367	0.00168936	0	0.0168257	0	0.00607833	0.00454498	0.00171811	0.000202405	0.000428488	0.0125701	0.0139169	0	0.0240181	0	0.00244698	0	0
motu_linkage_group_161	0	0	0	0	0	0	0	0	0	0.00433198	0	0	0	0	0	0	0	0	0	0	0	0	0	0	0	0	0	0	0	0	0	0	0	0	0	0	0	0	0	0	0	0	0	0	0	0	0	0	0
Actinomyces_sp._oral_taxon_170	0	0	0	0	0	0	0	0	0	0	0	0	0	0	0	0	0	0	0	0	0	0	0.000192751	0	0	0	0	0	0	0	0	0	0	0	0	0	0	0	0	0	0	0	0	0	0	0	0	0	0
Actinomyces_viscosus	0.000104959	0	0	0.000110234	0	0.000106279	0	0.000193277	0	0	0.000196044	0	0	7.90206e-05	0	0.000124419	0	0	0.000112467	0.000153059	0.00010208	0	0.00073888	0.000148741	0.000152563	0	0	0	0	0	0.000103572	0	0	0	0	0	0	0	0	0.000136623	0	0	0.000145575	0.000192159	0	0	0	0	0
motu_linkage_group_437	0	0	0	0.000617308	0	0.00198387	0	0	0	0	0	0	0	0	0	0	0	0	0	0	0	0.00430464	0	0	0	0	0.000482601	0.000910001	0	0	0	0	0	0	0	0.00452471	0	0	0	0	0	0	0	0	0.000269046	0	0	0	0
motu_linkage_group_252	0	0	0	0	0	0	0	0	0	0	0	0	0	0	0.000159768	0	0	0.000181291	0	0	0	0	0	0	0	0	0.000287148	0	0	0	0	0	0	0	0	0	0	0	0	0	0	0.000280858	0	0	0	0	0	0	0
Citrobacter_youngae	0	0	0	0	0	0	0	0	0	9.19741e-05	0	0.00035062	0	0.000721063	0	0	0	0.000145033	0	0	0	0	0	0	0	0	0.000135128	0	0	0	0	0	0	8.4021e-05	0	0	0	0	0	0	0	0	0	0	0	0	0	0	0
Eubacterium_limosum	0.000396512	0	0	0.00148154	0.000168748	0	0	0	0	0	0	0	0.000104213	0	0	0	0	0	0.00066409	0.00034013	0.00010208	0	0.000385502	0	0	0.000685659	0	0	0.000154875	0	0.000310715	0	0	0	0	8.41025e-05	0.000467564	0	0	0.000121443	0.000346871	0	0	0	0	0	0	0	0
[Clostridium]_hiranonis	0	0	0	0	0	0	0.0029457	0.000245575	0	0	0	0	0	0.00469383	0	0	0	0	0	0	0	0	0	0	0	0	0	0	0	0	0	0	0	0	0	0	0	0	0	0	0	0	0	0	0	0	0	0	0
motu_linkage_group_394	0	0	0.000143327	0	0	0	0.000206841	0	0	0	0	0	0	0	0	0.00148307	0	0	0.0001928	0	0.000178641	0	0	0	0	0	0	0	0	0	0	0	0.00020461	0.00147037	0	0	0.000143866	0	0	0	0.00110183	0	0	0	0	0	0.015276	0.000196126	0
Bifidobacterium_angulatum	0	0	0	0	0	0	0	0	0	0	0	0	0	0	0	0	0	0	0	0	0	0	0.000128501	0	0.000624121	0	0	0	0	0	0	0	0	0	0	0	0	0	0	0	0	0	0	0	0	0	0	0	0
Eubacterium_hallii	0	0.00832554	0	0	0	0	9.50992e-05	0	0	0.000122632	0.000755132	0.00491293	0	0.00785465	0.00461116	0	0.00624633	0.00150834	0	0	0.00650252	0.000187158	0.000192751	0	0	0.000203158	0	0.00011375	0.0154627	0	0.0068875	0.000234638	0.000464375	0.00095784	0.0015336	0	0	0.00116478	0.00194136	0.00495487	0	0.000700389	0.0180221	0	0.00224845	0.000917582	0.0010674	0.000269674	0
Prevotella_timonensis	0	0	0	0	0	0	0	0	0	0	0	0	0	0	0	0	0	0	0	0	0	0	0	0	0	0	0	0	0	0	0	0	0	0	0	0	0	0	0	0	0	0	9.70497e-05	0	0	0	0	0	0
motu_linkage_group_42	0	0	0	0	0	0	7.13244e-05	0	0.057352	0	0	0	0	0	0	0	0	0	0	0	0	0	0	0	0	0	0	0	0.00157973	0	0	0	0	0	0	0	0	0	0	0	0.00101001	0	0	0	0	0	0	0	0
motu_linkage_group_122	0	0	0	0	0	0	0	0	0	0.00607029	0	0	0	0	8.60291e-05	0	0	0	0	0	0	0	0	0	0	0	0	0	0	0	0	0	0.0106308	0	0	0	0.000215799	0	0	0	0	0	0	0	0	0	0	0	0
motu_linkage_group_443	0.000482812	0.000810553	0	0.00230168	0.00202498	0	0.000166424	0.000242543	0.00105213	0	0.00410385	0.000441994	0.000188576	0.00146978	0.0059102	0.00193098	0.000428765	0.00233987	0.0542251	0	0.00895244	0.00159708	0.000356947	0	0	0.00354511	0.000135128	0.00768951	0.00775614	0.0006995	0.000192347	0.00192156	0.000133441	0.00140315	0.000516067	0.00296882	0.000258958	0.0020269	0.00832846	0	0.00500719	0.000368626	0.00373641	0.0350614	0	0.00170088	0.000543772	0.000607992	0
Streptococcus_australis	0.000146943	0.000398844	0	0.000246923	0	0.000278349	0.000118874	0.000136431	0	0.000398555	0.00168598	0	0	0.000248351	0	0.000241727	0.00014617	0.000165752	9.64001e-05	0.000941311	0	0	0	9.91607e-05	0.000762814	0.000101579	0.000304039	0	0.0001652	0	0	0.000340293	8.00647e-05	0.00122671	0	0	0	0	0	0.000163948	0.00029382	0	0.000194099	0.000658832	0.000345916	0.0001119	0	0.000130751	0.00139609
motu_linkage_group_536	0.0578325	0.00243166	0	0.00753997	0	0.030378	0.00788135	0.00773107	0	0.00151757	0.00137231	0.0070549	0.00823285	0.00237062	0.0126463	0.0154279	0.00136425	0.0155669	0.0291128	0	0.00464465	0.0373069	0.00385502	0	0	0.00558685	0.0124318	0.0205319	0.0106554	0.00582917	0.00497143	0.000469275	0.00176142	0.00575544	0.00674782	0.0385189	0	0.0018343	0.0018443	0.0302848	0.0024485	0.00823264	0	0	0	0.000503551	0.00317201	0	0.0867238
motu_linkage_group_672	0	0	0	0	0	0	0	0	0	0.000275922	0	8.49988e-05	0	0	0.000602204	0	0	9.66887e-05	0	0	0	0	0	0	0	0	0.00148641	0	0	0.000101377	0	0	0.0109244	0	0	0	0.000231213	0	0	0	0	0.00595262	0	0	0	0	0.000176223	0	0
Bifidobacterium_adolescentis	0	0.00034738	0	0.0027044	0	0	0	0	0	0	0	0.00152148	0	0	8.60291e-05	0	0	0.0018951	0	0	0.0170168	0	0.000942339	0	0.00133839	0.00087358	0	0	0	0	0	0.000889153	0	0	0	0.000532649	0	0	0.000145602	0.000637575	0	0	0	0	0	0	0	0	0
motu_linkage_group_588	0.0030963	0.00797044	0	0.00192541	0.00212342	0	0.000701357	0.00644256	0.000903894	0.0134129	0.00572884	0.00341412	0.000382115	0.000948248	0.00104669	0.00912402	0.000519715	0.00214327	0.00162274	0	0.00364086	0.000914996	0.0113723	0.000178489	0.00124824	0.0040293	0.000585556	0.000891043	0.0036344	0.00104756	0.0338851	0.00168774	0.000240194	0.00131633	8.7634e-05	0.00169607	0.000161849	0.00188015	0.00231346	0.000607214	0.00708026	0.000675814	0.00174689	0.00409299	0.000115305	0.001119	0.000342375	0.00477241	0.00761222
motu_linkage_group_308	0	0	0	0	0	0	0	0	0	0.000223366	0	0.024214	0	0	0	0	0	0.00755381	0	0	0.000204161	0.0121029	0	0	0	0	0	0	0	0	0	0	0.00106086	0.0240405	0	0	0	0	0	0	0	0	0	0	0	0	0	0	0
motu_linkage_group_142	0	0	0	0	0	0	0	0	0	0.0406986	0	0.000339995	0	0	0.0116053	0	0	0	0	0	0	0	0	0	0	0	0.000270257	0	0	0.00191602	0	0	0.0132907	8.4021e-05	0	0	0	0	0.0108716	0	0	0.000122875	0	0	0	0	0.000290907	0	0
motu_linkage_group_407	0	0	0	0	0	0	0	0	0	0.000214606	0.000566349	0.00202935	0	0	0.00131194	0	0	0	0.000578401	0	0	0.000343124	0	0	0	0	0	0.00550266	0	0.0048154	0	0.000246987	0	0.00172243	0	0	0	0.000412717	0.000291205	0	0.000612126	0	0.000194099	0	0	0	0.000167831	0.000163439	0
motu_linkage_group_288	0	0	0	0.00336874	0	0.000132848	0.00447204	0.000313285	0	0.000264426	0.000300601	0.000892487	0	0.00188859	0.00200448	0.00919702	0	0.00674887	0	0	0.0138727	0.00159085	0	0	0	0	0.00454932	0	0.0437119	0.00493705	0.00905215	0	0.00389915	0.0178881	0	0	0	0.00197187	0.0038288	0	0.00182414	0.0271308	0.0125291	0.000115296	0	0.0339394	0.025658	9.80632e-05	0
Salmonella_enterica	0	0	0	0	0	0	0	0	0	0	0	0.000339995	0	0.000276572	0	0.000323488	0	0	0	0	0	0	0	0	0	0	0	0	0	0.000202754	0	0	0	0	0	0	0	0	0	0	0	0	0	0	0	0	0	0	0
motu_linkage_group_325	0	0.000115793	0	0.000474004	0	0	0.00131059	0.000129934	0	0.0109794	0.000186708	0.0231728	0	0.000928492	0.0167004	0.000265426	0.000341063	0.00355331	0.0022172	0	0.00010208	0.00286976	0.000449753	0	0	0	0.0178538	0.0115172	0.0001239	0.00381853	0.000932144	0.000123494	0.06194	0.0203646	8.7634e-05	0	0	0	0.0223742	0.00166225	0.000336669	0.00800225	0.000242624	0.000735009	0	0.00215408	0.0223677	0.00029419	9.24561e-05
motu_linkage_group_344	0	0	0	0	0	0	0	0	0	0	0	0	0	0	0.000162499	0	0	0	0	0	0	0	0	0	0	0	0	0	0	0	0	0	0	0	0	0	0	0	0	0	0	0	0	0	0	0	0	0	0
Acinetobacter_baumannii	0	0	0	0	0	0	0	0	0	0	0	0	0	0	0	0	0	0	0	0	0	0	0	0	0	0	0	0	0	0	0	0	8.00647e-05	0	0	0	0	0	0	0	0	0	0	0	0	0	0	0	0
motu_linkage_group_210	0	0	0	0	0	0	0.00288864	0.000293073	0	0	0	0	0	0	0	0.00225944	0	0	0	0	0	0	0	0	0	0	0	0	0	0	0	0	0	0	0	0	0	0	0	0	0	0	0	0	0	0	0	0	0
Alistipes_putredinis	0.0344581	0.0024085	9.55516e-05	0.0398781	0.000156695	8.85656e-05	0	0	0	0.0388131	0.00207807	0.000450493	0	0.000355593	0.0181005	0.0208824	0.0311439	0.0180615	0.00546589	0.000114794	0	0.0313927	0.00953476	0	0	0	0.0782664	0.00011375	0.0001239	0.075911	0.0259239	0.00319107	0.000180146	0.0737368	0.00297956	0.000227077	0.0010682	0.0411433	0.0207532	9.10821e-05	0	0.0347245	0.0345109	0.000115296	0.0376241	0.00923178	0.00321228	0	0.00118344
Enterobacteriaceae_bacterium_9_2_54FAA	0	0	0	0	0	0	0	0	0	0	0	0	0	0	0	0	0	0	0	0	0	0	0	0	0	0	0.00151344	0	0	0	0	0	0	0	0	0	0	0	0	0	0	0	0	0	0	0	0	0	0
Fusobacterium_gonidiaformans	0	0	0	0	0	0	0	0	0	0	0	0	0	0	0	0	0	0	0	0	0	0	0	0	0	0	0	0	0	0	0	0	0	0	0	0	0	0	0	0	0	0	0.000124778	0	0	0	0	0	0
Clostridium_perfringens	0	0	0	0	0	0.000132848	0.000784569	9.09537e-05	0.000108467	0.000275922	0.000152479	0	0	0	0	0.000241727	0	0.000145033	0	0	0	0	0	0	0.000115578	0	0.000135128	0	0	0	0	0	0	0.00019955	0	0	0	0.000550289	0	0	0.003685	0	9.70497e-05	0.000345887	0	0	0	9.80632e-05	0
motu_linkage_group_701	0	0	0	0	0	0	0	0	0	0	0	0	0	0	0	0	0	0	0.000578401	0	0	0	0	0	0	0	0.000180171	0	0	0	0	0	0.000186818	0.000168042	0	0	0	0	0	0	0	0	0	0	0	0	0	0	0
Peptostreptococcus_stomatis	0	0.00017369	0	0	0	0.000177131	0	0	0	0	0.000290435	0	0	0	0	0	9.74466e-05	0	0	7.65293e-05	0	0	0	0	0	0	0	0	0	0	0	6.17468e-05	0	0	0	0	0	0	0	0	0.000122425	0	0	0	0	0	0	0	0.000123275
motu_linkage_group_70	0	0	0.025283	0	0	0	0	0	0	9.19741e-05	0	0	0.0289505	0	0	0	0	0.000889536	0	0	0.00725791	0	0.000128501	0	0.0693467	0.000101579	0.000202693	0	0	0	0.0134747	0.0037789	0	0	0	0	0	0	0.00176664	0	0	0	0	0	0	0	0.000100699	0	0
Clostridium_saccharolyticum	0	0	0	0	0.000126561	0.000947652	0	0	0	0	0	0	0.000324219	0	0	0	0	0	0	0.00257904	0.000632898	0	0	0	0	0	0	0	0.00076818	0	0	0	0	0	8.7634e-05	0.000185025	0	0	0	0	0	0	0	0	0	0.000159858	0	0	0
motu_linkage_group_548	0	0	0	0	0.00289283	0	0	0	0	0	0	0	0	0	0	0	0	0	0	0	0	0	0	0	0	0	0	0	0	0	0	0	0	0	0	0.000192234	0	0	0	0	0	0	0	0	0	0	0	0	0
Sutterella_wadsworthensis	0	0	0	0	0	0	0	0	0	0.000122632	0	0	0	0	0	0	0	0.00023635	0.00217864	0	0	0	0	0	0	0	0	0	0	0.000231718	0	0	0	0	0	0	0	0	0.0032712	0	0	0	0	0	0	0	0.0014702	0	0
Parascardovia_denticolens	0	0	0	0	0	0	0	0	0	0	0	0	0	0	0	0	0	0	0	0	0	0	0	0	9.24623e-05	0.000126974	0	0	0	0.000291458	0	0	0	0	0	0	0	0	0	0	0	0	0	0	0	0	0	0	0
motu_linkage_group_270	0	0	0	0	0	0	0	0	0	0.000486149	0	0.00363066	0	0	0.00140105	0	0	0	0	0	0	0	0	0	0	0	0.000405385	0	0	0.00152065	0	0	0	0.00152438	0	0	0	0	0	0	0	0	0	0	0	0	0	0	0
motu_linkage_group_254	0	0	9.55516e-05	0	0	0	0.000549198	0	0	0	0	0	0	0.000964052	0.0267895	0.019907	0	0.0103844	0	0	0.0198955	0.000124772	0	0	0	0	0	0	0	0.0141725	0.00223714	0	0.00421941	0.0136618	0	0.0122537	0	0	0.00370801	0	0	0.00296129	0	0	0	0	0	0.00641333	9.24561e-05
motu_linkage_group_20	0	0	0	0	0	0	0	0	0	0	0	0	0	0	0.0115021	0	0	0	0	0	0	0.000124772	0	0	0	0	0	0	0	0	0	0	0.000704569	0	0	0	0	0	0	0	0	0	0	0	0	0	0	0	0
motu_linkage_group_586	0	0	0	0	0.00499214	0	9.50992e-05	0	0	0.00545713	0.000631697	0	0	0	0.00349852	0	0.00269602	0.00021755	0	0	0	0.0322744	0	0	0	0	0.000630599	0	0	0	0	0	8.00647e-05	0.00130233	0	0	0.000453177	0	0.00740954	0	0	0.00612328	0.000566123	0	0	0	0	0	0
motu_linkage_group_316	0.001291	0.0975559	0	0.018387	0.00388965	0	0.000984277	0.000125061	0.000108467	0.00194065	0.0134355	0.00491293	8.68444e-05	0.00179377	0.00745012	0.00860976	0.00311829	0.00107324	0.00246356	0	0.0103203	0.000948269	0.00417628	0	0	0	0.00285271	0.00649513	0	0.000266114	0.00242818	0.0200998	0.000489284	0.00103346	0	0	0	0.000428002	0.00292175	0.00611161	0.0127567	0.00329306	0.00697787	0.00383037	0	0.00293179	0.00151048	0.0117894	0
Roseburia_inulinivorans	0.000419837	0.00903188	9.55516e-05	0.000220467	0.0437396	0.000206653	0.017446	0.00139462	0	0.00221658	0.0244009	0.0475143	0.000701703	0.0667803	0.00690814	0.0289845	0.00151584	0.0010206	0.000371829	0	0.00264388	0.00128515	0	0	0.000146399	0.000293451	0.0709019	0.0106799	0	0.0166371	0.000310715	0.000217349	0.00510012	0.00286605	8.7634e-05	0	0.000107899	9.17148e-05	0.00560839	0.0479274	0.00167722	0.00276469	0.0128429	0.00919802	0	0.00143232	0.000151048	0.0166904	0
Bacteroides_helcogenes	0	0	0	0	0	0	0	0	0	0	0	0	0	0	0	0	0	0	0	0	0	0	0	0	0	0	0	0	0	0	0	0	0	0	0	0	0.00318303	0	0	0	0	0	0	0	0	0	0	0	0
motu_linkage_group_301	0.000157439	0	0	0	0	0	7.13244e-05	0	0	0.000321909	0	0.000322995	0	0	0.000894703	0	0	0.000193377	0.00272812	0	0.00221514	0	0.000428336	0	0	0	0.000270257	0	0.0032214	0.000101377	0	4.93974e-05	0.00144917	0	0	0.000176615	0.000262041	0.000513603	0.000121335	0	0.000612126	0	0	0	0	0	0.000241677	0	0
motu_linkage_group_391	0	0	0	0.0172317	0.04012	0	0.000448325	0.00178497	0	0.00874674	0.00373209	0.00907787	0	0.000671675	0.0041466	0	0.00161328	0.0410347	0.00781912	0	0.0233458	0.0382676	0.000299835	0	0	0.000101579	0.000236475	0.0144804	0	0.000405507	0.0305018	0.0155898	0.00413934	0.00139475	8.7634e-05	0.000546666	0	0.0218006	0.00171083	0	0	0.00874872	0.000181968	0	0.00015374	0.0599562	0.020039	0	0
Prevotella_bivia	0	0	0	0	0	0.00116021	0.000142649	0	0.000108467	0	0	0	0	0	0	0	0	0	0	0	0	0	0	0	0	0	0	0.0002275	0	0	0.000569643	0	0	0	0	0	0	0	0	0	0	0	0	0	0.000166552	0	0	0	0
motu_linkage_group_38	0	0	0	0	0	0	0	0	0	0	0	0	0	0	0	0	0	0	0	0	0	0	0	0	0	0	0	0	0	0	0	0	0.00282895	0	0	0	0	0	0	0	0	0	0	0	0	0	0	0	0
Ruminococcus_sp._5_1_39BFAA	0.0030963	0.0390802	0.000630641	0.0220643	0.00772024	0.0113098	0.000385152	0.0229658	0.000705037	0.00174751	0.0994465	0.0135488	0.00529404	0.00456739	0.00198727	0.0105606	0.00687973	0.0086343	0.00470433	0	0.0259692	0.00174681	0.0220636	0.0524659	0.0026748	0.00155755	0.000689155	0.00262763	0.0360177	0.0020174	0.00766429	0.0263683	0.00126502	0.000344486	0.001963	0.0216227	0.00107899	0.000825433	0.00304794	0.0632201	0.0107244	0.00173254	0.0384802	0.00152767	0.0304406	0.00478933	0.00673673	0.00298112	0
[truncated: 53 more columns]
