# Supplementary material for: Integrated metabolomics and metagenomics analysis of plasma and urine identified microbial metabolites associated with coronary heart disease
Source: Sci Rep. 2016 Mar 2;6:22525. doi: 10.1038/srep22525 (PMC4773756; doi:10.1038/srep22525)
Supplement: Supplementary Dataset S6 [file srep22525-s7.xls]

## Sheet: Sheet1
The analysis of mOTU species from 59 CHD patients (marked as "1" in the enrichment) and 43 healthy controls (marked as "0" in the enrichment)
	Mean(healthy controls)	Mean(CHD patients)	Enrichment	Wilcox P-value	BH Q-value
motu_linkage_group_510	0.000536249	0.000495428	0	0.838206	0.930207
motu_linkage_group_786	9.83e-05	7.22e-05	0	0.389814	0.666324
Bacteroides_uniformis	0.0418198	0.0343574	0	0.0517823	0.378751
Actinomyces_sp._oral_taxon_848	0	1.57e-06	1	0.404364	0.666324
Prevotella_nigrescens	2.31e-06	0	0	0.249522	0.628868
[Ruminococcus]_obeum	0.00149257	0.00229734	0	0.545502	0.765619
motu_linkage_group_551	0.00476815	0.00467305	0	0.624304	0.830243
motu_linkage_group_484	1.03e-05	2.35e-05	1	0.671754	0.861541
motu_linkage_group_389	4.61e-05	2.32e-06	0	0.391646	0.666324
motu_linkage_group_521	0	4.02e-06	1	0.404364	0.666324
Eubacterium_rectale	0.0294975	0.0330485	0	0.986446	0.991537
Haemophilus_parainfluenzae	0.00120038	0.00094216	0	0.159894	0.580607
Brachyspira_pilosicoli	0	1.23e-05	1	0.404364	0.666324
Oscillibacter_valericigenes	0	2.45e-06	1	0.404364	0.666324
Oxalobacter_formigenes	0.000114879	0.000157271	0	0.621145	0.830243
motu_linkage_group_448	0.00111451	7.1e-05	0	0.0114661	0.202436
motu_linkage_group_226	0	1.43e-05	1	0.404364	0.666324
Acidaminococcus_intestini	9.46e-05	0.00140626	0	0.430373	0.674364
motu_linkage_group_191	0	3.16e-06	1	0.404364	0.666324
Eikenella_corrodens	0	4.69e-06	1	0.230459	0.628868
Clostridium_sp._7_2_43FAA	0	3.93e-06	1	0.404364	0.666324
motu_linkage_group_379	0.00130418	0.00233099	1	0.782406	0.906909
Cronobacter_sakazakii/turicensis	9.04e-06	9.75e-06	0	0.714678	0.892476
motu_linkage_group_277	0.00044343	0.000644295	0	0.759501	0.906909
motu_linkage_group_307	1.02e-05	0.000202347	1	0.884788	0.947723
Lactobacillus_casei	0	6.06e-06	1	0.230459	0.628868
motu_linkage_group_51	0	0.000102068	1	0.404364	0.666324
motu_linkage_group_174	0.000728655	4.49e-05	0	0.412514	0.670033
Bacteroides_finegoldii	0.00181715	0.00223704	0	1	1
Clostridium_methylpentosum	2.36e-05	2.41e-05	1	0.38584	0.666324
Ruminococcus_bromii	0.026076	0.0419706	1	0.762881	0.906909
motu_linkage_group_251	0.00188952	0.000350912	0	0.0898257	0.469294
Pseudoflavonifractor_capillosus	0.00014312	0.000296154	1	0.0273022	0.332827
motu_linkage_group_585	0.000990408	0.000245804	0	0.605145	0.821446
Lactobacillus_amylovorus	8.32e-06	8.83e-05	1	0.194924	0.628868
Peptoniphilus_harei	0	6.14e-06	1	0.230459	0.628868
Clostridium_ramosum	0.000989579	0.0020451	1	0.0657531	0.437215
motu_linkage_group_507	0.000596327	0.000319403	0	0.779767	0.906909
motu_linkage_group_712	0.000411175	0.00140553	0	0.568975	0.791617
motu_linkage_group_126	0.00800064	0.00477049	0	0.726044	0.902268
motu_linkage_group_131	0.00413266	0.00445238	1	0.832601	0.930207
motu_linkage_group_638	0.00193258	0.00226614	0	0.932018	0.969904
motu_linkage_group_290	0.0048362	0.00240973	0	0.0889383	0.469294
Lactobacillus_plantarum	0	1.76e-06	1	0.404364	0.666324
Bacteroides_coprophilus	0.00129566	0.00165655	1	0.963395	0.984547
motu_linkage_group_248	0.000480168	0.000180173	1	0.781144	0.906909
Atopobium_rimae	0	1.76e-05	1	0.02038	0.282015
motu_linkage_group_104	0.0130529	0.0151157	0	0.0320595	0.341319
Enterococcus_faecium	7.35e-06	2.21e-05	0	0.446815	0.683691
Granulicatella_elegans	4.44e-06	8.92e-06	1	0.439468	0.679781
Gemella_haemolysans	9.77e-06	2.71e-05	1	0.0830851	0.460535
motu_linkage_group_525	0.00072589	0.00101873	0	0.974884	0.988397
Bifidobacterium_breve	4.72e-06	0.000522075	1	0.319153	0.666324
unclassified_Fusobacterium	9.05e-06	5.12e-05	1	0.0241292	0.301321
Proteus_penneri	0	6.03e-06	1	0.404364	0.666324
motu_linkage_group_529	0.00027453	0.000211675	0	0.581587	0.802726
Fusobacterium_periodonticum	1.6e-05	1.69e-05	1	0.650459	0.838914
Parvimonas_micra	1.29e-05	2.98e-05	1	0.141001	0.526951
Enterobacter_aerogenes	0.000793194	6.73e-05	1	0.767413	0.906909
Clostridium_hylemonae	1.5e-05	7.48e-06	0	0.754791	0.906909
motu_linkage_group_282	0.000396765	0.000712861	0	0.977407	0.988996
motu_linkage_group_366	0.00157292	0.0015679	0	0.107231	0.50369
Shuttleworthia_satelles	0	1.49e-06	1	0.404364	0.666324
Streptococcus_peroris	1.99e-05	3.86e-05	1	0.314241	0.666324
motu_linkage_group_562	0.00018908	9.83e-05	0	0.0165309	0.26028
Clostridium_sp._SY8519	0	4.88e-05	1	0.230459	0.628868
Streptococcus_sanguinis	5.05e-05	0.000108789	1	0.0472542	0.368039
Bifidobacterium_bifidum	0.000691825	0.000509731	0	0.0467809	0.368039
motu_linkage_group_415	0.000985938	0.00112368	0	0.250676	0.628868
Enterococcus_faecalis	3.26e-05	0.000426926	1	0.117061	0.524921
motu_linkage_group_362	0.000957117	0.000884536	1	0.787687	0.906909
Lachnospiraceae_bacterium_2_1_46FAA	1.99e-05	0.000890115	1	0.122791	0.524921
motu_linkage_group_439	0.00174815	0.00505153	1	0.277849	0.666324
[Clostridium]_bartlettii	0.000409997	0.000753186	0	0.423026	0.670556
Clostridium_scindens	0.000122573	0.000313874	1	0.303357	0.666324
Prevotella_denticola	2.15e-06	0	0	0.249522	0.628868
unclassified_Lachnospiraceae	0.000622508	0.00087693	1	0.565603	0.789071
Selenomonas_sp._oral_taxon_149	2.15e-06	0	0	0.249522	0.628868
motu_linkage_group_207	1.83e-05	3.53e-06	0	0.724367	0.902268
Succinatimonas_hippei	6.34e-05	9.04e-06	0	0.0155822	0.257358
motu_linkage_group_574	3.01e-06	0	0	0.249522	0.628868
Finegoldia_magna	2.02e-06	8.44e-06	1	0.468203	0.698192
motu_linkage_group_508	2.29e-05	0.000353536	1	0.0488494	0.368039
motu_linkage_group_568	2.66e-05	4.09e-06	0	0.0054116	0.120467
Dorea_formicigenerans	0.00198443	0.00290751	0	0.816875	0.927491
Streptococcus_parauberis	2.55e-06	0	0	0.249522	0.628868
motu_linkage_group_177	0.00019265	0	0	0.0988139	0.486469
Pseudoramibacter_alactolyticus	0	7.34e-06	1	0.138407	0.524921
Lachnospiraceae_bacterium_3_1_57FAA_CT1	8.62e-05	0.00038802	1	0.12099	0.524921
motu_linkage_group_678	6.66e-05	4.41e-05	0	0.951712	0.980436
Faecalibacterium_prausnitzii	0.0142029	0.013364	0	0.347944	0.666324
Olsenella_uli	4.22e-06	1.98e-05	1	0.122791	0.524921
Klebsiella_variicola/pneumoniae	0.00480354	0.00558334	1	0.172951	0.610695
motu_linkage_group_617	9.04e-05	0.000214071	1	0.355506	0.666324
Clostridium_bolteae	0.00120615	0.00269436	1	0.00376656	0.119461
Eggerthella_lenta	0.000412005	0.00117004	1	0.00529083	0.120467
motu_linkage_group_241	0.00501178	0.00472618	0	0.171296	0.609948
motu_linkage_group_9	4.44e-06	1.48e-05	1	0.480651	0.699129
Streptococcus_anginosus	0.0001198	0.000945102	1	0.0474777	0.368039
Enterobacter_cancerogenus	1.14e-05	2.78e-05	1	0.476932	0.699129
Streptococcus_sp._C150	0.000115501	0.000129327	1	0.253021	0.628868
Acidaminococcus_fermentans	8.42e-05	9.59e-05	0	0.610826	0.821446
motu_linkage_group_258	0.00635349	0.00925671	0	0.928585	0.969904
motu_linkage_group_517	5.51e-05	0.000139493	0	0.497143	0.711394
Enterococcus_gallinarum	2.16e-06	1.16e-05	1	0.468203	0.698192
motu_linkage_group_289	0.000310302	0.000100799	0	0.183547	0.622948
Streptococcus_salivarius	0.00262247	0.00450484	1	0.470462	0.698192
Lactobacillus_ruminis	2.84e-05	0.000619686	1	0.439468	0.679781
Actinomyces_odontolyticus	7.57e-05	0.000187456	1	0.00133661	0.0684346
motu_linkage_group_611	0.000676852	0.000361948	0	0.276523	0.666324
motu_linkage_group_164	0	0.000836465	1	0.0327346	0.341319
Methanobrevibacter_smithii	0.000163109	0.000393382	0	0.811005	0.924799
Mitsuokella_multacida	0.000805777	0.00020644	0	0.394603	0.666324
Pyramidobacter_piscolens	5.31e-05	0.000166349	0	0.867999	0.942601
motu_linkage_group_273	0.00153536	0.000475864	0	0.71026	0.891307
Streptococcus_gallolyticus	0.000418406	0.000260415	1	0.0545496	0.38954
motu_linkage_group_411	2.37e-05	0.000274552	1	0.273533	0.666324
Bacillus_amyloliquefaciens	0	1.3e-06	1	0.404364	0.666324
Bacteroides_caccae	0.00408128	0.00896481	1	0.238323	0.628868
motu_linkage_group_228	4.96e-06	5.55e-05	0	0.843427	0.930207
motu_linkage_group_552	0.00168796	0.00109262	0	0.00278784	0.101955
Lachnospiraceae_bacterium_1_4_56FAA	0.000352545	0.000631226	0	0.591256	0.811591
Desulfovibrio_piger	0.000767459	0.000765463	0	0.344143	0.666324
motu_linkage_group_357	0.00031735	0.00411021	0	0.234777	0.628868
Streptococcus_gordonii	7.51e-05	0.000148556	1	0.252664	0.628868
butyrate-producing_bacterium	0.0110249	0.00580602	0	0.0196192	0.279028
motu_linkage_group_646	0.000820031	0.000639799	0	0.0871284	0.464685
[Ruminococcus]_torques	0.00554514	0.0132581	1	0.416095	0.670033
Lactobacillus_delbrueckii	5e-06	4.23e-05	1	0.291945	0.666324
Citrobacter_sp._30_2	0.000555189	0.000163685	1	0.0179837	0.270814
Prevotella_copri	0.110717	0.0161155	0	3.5e-05	0.0105857
Clostridium_spiroforme	7e-05	0.000115729	0	0.949894	0.980436
Alistipes_sp._HGB5	0.00114734	0.00180508	1	0.222468	0.628868
Peptostreptococcus_anaerobius	0	9.64e-06	1	0.0849175	0.460535
motu_linkage_group_267	1.28e-05	2.92e-06	0	0.821413	0.927491
motu_linkage_group_376	0.000867577	0.000517008	0	0.523603	0.742617
Scardovia_inopinata	0	4.47e-06	1	0.230459	0.628868
motu_linkage_group_496	3.39e-05	1.28e-05	1	0.781144	0.906909
Subdoligranulum_variabile	1.58e-05	2.4e-05	1	0.84897	0.930427
motu_linkage_group_306	0.00057902	0.00168441	1	0.735022	0.906909
motu_linkage_group_559	0.00230501	0.00273233	0	0.387198	0.666324
motu_linkage_group_348	0.00013098	0.000108881	0	0.260014	0.640033
motu_linkage_group_320	0.0015238	0.00292548	1	0.960028	0.984547
Clostridium_leptum	0.00102809	0.000310299	0	0.420298	0.670033
Streptococcus_pseudopneumoniae	0	4.03e-05	1	0.00484601	0.119461
motu_linkage_group_485	7.22e-06	1.89e-06	0	0.378974	0.666324
Capnocytophaga_sp._oral_taxon_329	0.000424005	0.000888882	1	0.84897	0.930427
Anaerostipes_caccae	4.13e-05	0.000163268	1	0.0239805	0.301321
Dialister_invisus	0.000227891	0.0011564	1	0.00863959	0.163832
Escherichia_coli	0.0103433	0.0347711	1	6.2e-05	0.0105857
Fusobacterium_ulcerans	3.37e-05	0.000321307	1	0.0418447	0.345556
Rothia_mucilaginosa	3.1e-05	7.41e-05	1	0.178627	0.622948
Lactobacillus_crispatus	1.43e-05	0.00322414	1	0.153614	0.565829
Tropheryma_whipplei	2.07e-06	0	0	0.249522	0.628868
Escherichia_albertii	0	1.59e-05	1	0.404364	0.666324
motu_linkage_group_651	0.000648511	0.00063049	1	0.359301	0.666324
Odoribacter_splanchnicus	0.00201213	0.0016914	0	0.408062	0.66964
Streptococcus_sp._oral_taxon_071	2.99e-05	0.000133443	1	0.0751562	0.460535
Neisseria_meningitidis	3.21e-06	0	0	0.249522	0.628868
Lautropia_mirabilis	5e-06	2.74e-06	0	0.404572	0.666324
Rothia_dentocariosa	1.74e-06	1.27e-05	1	0.118371	0.524921
Bifidobacterium_dentium	8.01e-05	0.000959513	1	0.186093	0.626839
motu_linkage_group_633	0	1.72e-06	1	0.404364	0.666324
motu_linkage_group_414	0.000300167	0.000102533	1	0.215466	0.628868
motu_linkage_group_115	0.00841953	0.00857888	1	0.972408	0.987843
motu_linkage_group_225	0.00265249	0.00269886	0	0.230781	0.628868
motu_linkage_group_72	0	4.74e-05	1	0.404364	0.666324
motu_linkage_group_334	0	5.71e-06	1	0.230459	0.628868
Gemella_morbillorum	1.56e-05	2.2e-05	1	0.791774	0.906909
Holdemania_filiformis	0.000248573	0.000386251	1	0.768413	0.906909
Prevotella_disiens	4.95e-06	1.32e-05	1	0.63579	0.831511
motu_linkage_group_600	0.000621285	0.000962762	0	0.387635	0.666324
motu_linkage_group_456	0.00165858	0.00136248	0	0.182691	0.622948
motu_linkage_group_565	2.62e-05	0.000150374	1	0.797874	0.911856
Paraprevotella_xylaniphila	0	1.73e-05	1	0.404364	0.666324
motu_linkage_group_192	9.95e-05	0	0	0.249522	0.628868
motu_linkage_group_120	0.000170586	0.000128967	1	0.942243	0.976576
motu_linkage_group_74	0	4.3e-05	1	0.230459	0.628868
Collinsella_aerofaciens	0.00206801	0.00334371	0	0.293361	0.666324
Clostridiales_bacterium_1_7_47FAA	0.000108941	0.000123518	1	0.899083	0.957054
Streptococcus_agalactiae	0	5.84e-06	1	0.138407	0.524921
Proteus_mirabilis	2.69e-06	1.52e-05	1	0.189261	0.628868
Oribacterium_sinus	5.59e-06	1.78e-05	1	0.136058	0.524921
motu_linkage_group_604	0.000116326	0.000980082	1	0.497387	0.711394
motu_linkage_group_624	0.000768643	0.00353633	1	0.00209332	0.089315
motu_linkage_group_43	0	0.00018627	1	0.230459	0.628868
motu_linkage_group_212	0.000713571	0.000623047	0	0.459822	0.696987
motu_linkage_group_550	0.00270509	0.00496394	0	0.593675	0.812731
motu_linkage_group_470	0.000217876	8.24e-05	0	0.465334	0.698192
Collinsella_stercoris	6.99e-05	5.91e-05	0	0.239028	0.628868
motu_linkage_group_509	5.28e-05	0	0	0.0416094	0.345556
Lactobacillus_salivarius	0.000155179	0.00140886	1	0.0315272	0.341319
motu_linkage_group_151	0.00151296	0.00139127	0	0.345529	0.666324
motu_linkage_group_575	2.05e-05	0.000170284	1	0.415456	0.670033
Fusobacterium_varium	0.000371165	0.000671413	0	0.850469	0.930427
Coprococcus_catus	0.00061264	0.001043	1	0.958377	0.984547
Alistipes_shahii	0.00289565	0.00308755	0	0.248182	0.628868
[Clostridium]_difficile	2.02e-06	5.41e-05	1	0.183721	0.622948
motu_linkage_group_260	0.00395319	0.00538848	0	0.751766	0.906909
Anaerococcus_vaginalis	0	1.79e-05	1	0.0849175	0.460535
motu_linkage_group_495	0.000243553	0.000544257	1	0.606201	0.821446
Streptococcus_parasanguinis	0.000376437	0.00121175	1	0.0730477	0.460535
Porphyromonas_asaccharolytica	0	5.8e-06	1	0.138407	0.524921
Bacteroides_fragilis	0.00639222	0.017817	1	0.0234687	0.301321
Solobacterium_moorei	1.46e-05	6.53e-05	1	0.00063313	0.0463089
motu_linkage_group_206	0.00738008	0.00501603	0	0.0709198	0.460535
motu_linkage_group_240	0	9.77e-06	1	0.404364	0.666324
Bacteroides_salanitronis	0	8.64e-05	1	0.404364	0.666324
motu_linkage_group_268	0.00425641	0.00485068	1	0.633279	0.831511
motu_linkage_group_284	0.0108224	0.0162104	1	0.714243	0.892476
Desulfovibrio_desulfuricans	2.63e-06	2.17e-05	1	0.468203	0.698192
motu_linkage_group_765	1.52e-05	2.79e-05	0	1	1
Bacteroides_coprocola	0.0170934	0.0109124	0	0.360882	0.666324
Megasphaera_micronuciformis	1.13e-05	0.000830832	1	0.00275397	0.101955
Eubacterium_biforme	0.00124578	0.00343382	0	0.787227	0.906909
motu_linkage_group_491	0.000446081	0.000572086	0	0.361406	0.666324
motu_linkage_group_168	0.00106294	0.00012331	0	0.21572	0.628868
[Ruminococcus]_gnavus	0.00433431	0.016632	1	0.0333319	0.341319
Lactobacillus_reuteri	2.15e-06	2.71e-05	1	0.763429	0.906909
Clostridium_butyricum	2.12e-06	7.85e-06	1	0.745838	0.906909
Streptococcus_mutans	1.29e-05	3.63e-05	1	0.639906	0.831553
motu_linkage_group_342	0.000216369	0.000532538	0	0.843427	0.930207
motu_linkage_group_457	4.05e-05	0.000171698	1	0.448672	0.683691
motu_linkage_group_145	0.000241583	0.000183472	0	0.879571	0.9465
motu_linkage_group_703	6.46e-05	0.000105429	0	0.378845	0.666324
Streptococcus_thermophilus	0.000291027	0.00114999	1	0.0598508	0.403206
Leptotrichia_hofstadii	0	5.01e-06	1	0.404364	0.666324
Citrobacter_rodentium	0	8.97e-06	1	0.230459	0.628868
motu_linkage_group_385	0.00234792	0.000265236	0	0.125487	0.524921
Collinsella_intestinalis	0.000354756	0.000509422	0	0.931746	0.969904
Streptococcus_sp._oral_taxon_056	7.53e-06	2.5e-05	1	0.129293	0.524921
Selenomonas_flueggei	2.15e-06	0	0	0.249522	0.628868
motu_linkage_group_486	0.00105829	0.000540669	0	0.700229	0.885228
Catonella_morbi	4.72e-06	1.46e-05	1	0.421388	0.670033
motu_linkage_group_734	0	3.76e-05	1	0.404364	0.666324
Streptococcus_pneumoniae	5.66e-05	0.000223454	1	0.00180411	0.0839731
motu_linkage_group_158	0.0149723	0.00590518	0	0.00974427	0.178181
Dorea_longicatena	0.00176511	0.00186229	0	0.48445	0.702659
Bifidobacterium_longum	0.00445138	0.00825942	0	0.0235849	0.301321
motu_linkage_group_281	0.0136612	0.0152703	0	0.290769	0.666324
motu_linkage_group_520	0.00288092	0.00375719	0	0.730496	0.905603
Veillonella_atypica	0.000918324	0.000514306	1	0.0329083	0.341319
Campylobacter_hominis	1.31e-05	3.36e-06	0	0.104484	0.49926
Haemophilus_influenzae	0.000202877	0.000163411	0	0.740073	0.906909
Bacteroides_thetaiotaomicron	0.0124282	0.00768453	0	0.46012	0.696987
Klebsiella_oxytoca	1.06e-05	0.000340055	1	0.40061	0.666324
motu_linkage_group_502	0.000185955	0.000177446	0	0.163374	0.589067
Lactobacillus_vaginalis	2.63e-06	2.97e-05	1	0.301873	0.666324
Fusobacterium_mortiferum	0.00520637	0.00705066	0	0.610618	0.821446
Lactococcus_lactis	2.19e-05	1.17e-05	1	0.629744	0.831511
Bifidobacterium_catenulatum-Bifidobacterium_pseudocatenulatum_complex	0.00820962	0.00514203	0	0.0408924	0.345556
Eubacterium_dolichum	0.000176928	0.00021583	0	0.673079	0.861541
Clostridium_sp._L2-50	0.00272367	0.00275933	1	0.909539	0.962157
motu_linkage_group_666	9.89e-05	7.88e-05	1	0.980675	0.990346
motu_linkage_group_63	0.00148534	0.000794673	0	0.421388	0.670033
motu_linkage_group_211	0.000259927	0.000570366	0	0.791548	0.906909
Streptococcus_constellatus	2.41e-05	0.000110649	1	0.0774803	0.460535
motu_linkage_group_134	0.00406246	0.00634757	1	0.132768	0.524921
motu_linkage_group_244	0.00173511	0.00109757	0	0.245588	0.628868
Lactobacillus_fermentum	5.2e-06	6.21e-05	1	0.0802182	0.460535
Roseburia_hominis	0.00278348	0.00156171	0	0.232217	0.628868
Weissella_paramesenteroides	0	1.26e-06	1	0.404364	0.666324
motu_linkage_group_519	0.000698087	0	0	0.0988139	0.486469
Victivallis_vadensis	1.6e-05	2.04e-05	1	0.319386	0.666324
Bacteroides_dorei/vulgatus	0.0731584	0.0863058	1	0.902916	0.957128
motu_linkage_group_274	0.00186665	0.00193	0	0.486505	0.703645
motu_linkage_group_140	0.00922828	0.0123604	0	0.49742	0.711394
Ruminococcus_lactaris	0.0019747	0.0027266	1	0.702181	0.885509
Streptococcus_oralis	3.69e-05	0.000150762	1	0.00750181	0.152706
motu_linkage_group_634	2.35e-05	1.15e-05	0	0.616024	0.825665
Prevotella_veroralis	0	1.69e-06	1	0.404364	0.666324
motu_linkage_group_404	0.000936592	5.16e-05	0	0.439468	0.679781
Bacteroides_fluxus	0	8.11e-05	1	0.230459	0.628868
motu_linkage_group_531	0.000125959	0.000247751	1	0.572256	0.794025
motu_linkage_group_566	7.82e-05	4.18e-05	0	0.879571	0.9465
Bacteroides_intestinalis	0.00828265	0.00238779	0	0.054779	0.38954
motu_linkage_group_333	0.00117075	0.00192984	1	0.738833	0.906909
motu_linkage_group_176	0.0274939	0.0324564	0	0.0357958	0.344213
motu_linkage_group_497	0.00033838	0.000744567	0	0.519823	0.739304
Megasphaera_elsdenii	0.0011072	0.000769192	0	0.0516745	0.378751
motu_linkage_group_592	0.00262935	0.00110749	0	0.15123	0.561086
motu_linkage_group_182	0	0.000748028	1	0.0849175	0.460535
Bacteroides_ovatus	0.0111373	0.015161	0	0.105313	0.49926
Bilophila_wadsworthia	0.0017439	0.00173237	0	0.318871	0.666324
Veillonella_parvula	0.000811542	0.0048394	1	0.108613	0.503698
Eubacterium_saphenum	0	6.19e-06	1	0.138407	0.524921
motu_linkage_group_224	0.000574962	0.0017984	1	0.129706	0.524921
Campylobacter_concisus	9.03e-06	6.01e-06	0	0.677825	0.864737
Ruminococcus_sp._SR1/5	0.00181268	0.00332026	0	0.38968	0.666324
Prevotella_melaninogenica	0	2.53e-06	1	0.404364	0.666324
motu_linkage_group_124	3.85e-06	4.67e-05	1	0.29347	0.666324
motu_linkage_group_636	0.000177329	0.000911672	1	0.468042	0.698192
Streptococcus_mitis	4.15e-05	0.000100753	1	0.00460171	0.119461
motu_linkage_group_797	0	8.92e-06	1	0.0849175	0.460535
motu_linkage_group_127	0.00616709	0.0129271	1	0.297372	0.666324
motu_linkage_group_345	0	1.43e-06	1	0.404364	0.666324
Parabacteroides_distasonis	0.00583597	0.00910731	1	0.611272	0.821446
motu_linkage_group_481	8.59e-06	3.04e-05	1	0.623985	0.830243
motu_linkage_group_243	0.000399817	0.0012408	1	0.838692	0.930207
Blautia_hansenii	0.00102286	0.00119203	1	0.608422	0.821446
motu_linkage_group_691	3.21e-05	0.00028087	1	0.345489	0.666324
motu_linkage_group_327	0.000189055	0.000205419	1	0.435835	0.679781
motu_linkage_group_375	0	0.000133347	1	0.230459	0.628868
motu_linkage_group_209	0.000826171	1.86e-05	0	0.821413	0.927491
motu_linkage_group_622	2.26e-05	1.07e-05	0	0.425474	0.672354
Enterobacter_cloacae	3.91e-05	0.000109712	1	0.100497	0.490042
motu_linkage_group_450	0.00552997	0.0019287	0	0.00565154	0.120566
Lactobacillus_oris	0	5.24e-06	1	0.138407	0.524921
motu_linkage_group_534	2.38e-05	0	0	0.0988139	0.486469
Coprobacillus_sp._29_1	6.47e-05	0.000688053	1	0.479232	0.699129
Oribacterium_sp._oral_taxon_108	0	4.51e-06	1	0.230459	0.628868
motu_linkage_group_625	8.79e-05	0.000538822	1	0.602301	0.821446
Enterobacter_asburiae	2.6e-06	3.21e-05	1	0.480651	0.699129
motu_linkage_group_310	0.00986885	0.0066504	0	0.353784	0.666324
motu_linkage_group_233	0	4.04e-06	1	0.404364	0.666324
Selenomonas_artemidis	0	1.56e-06	1	0.404364	0.666324
Lactobacillus_acidophilus	0	6.38e-06	1	0.230459	0.628868
motu_linkage_group_696	0.000117711	0.000149643	0	0.539777	0.761339
Streptococcus_sp._M334	2.31e-06	3.65e-05	1	0.0312509	0.341319
motu_linkage_group_218	2.78e-06	0.000368259	1	0.480651	0.699129
Erysipelotrichaceae_bacterium_5_2_54FAA	8.49e-05	0.000374167	1	0.191838	0.628868
motu_linkage_group_219	0	3.75e-05	1	0.138407	0.524921
[Bacteroides]_pectinophilus	2.55e-06	0	0	0.249522	0.628868
Anaerofustis_stercorihominis	7.74e-06	7.14e-06	0	0.963003	0.984547
Methanosphaera_stadtmanae	2.52e-05	3.87e-05	0	0.227628	0.628868
Eubacterium_ventriosum	0.00274605	0.00430072	0	0.889541	0.950825
motu_linkage_group_652	3.28e-05	7.84e-05	1	0.8696	0.942601
motu_linkage_group_34	5.28e-05	1.47e-05	0	0.183547	0.622948
Campylobacter_jejuni	0	9.71e-06	1	0.404364	0.666324
Alicycliphilus_denitrificans	2.16e-06	0	0	0.249522	0.628868
motu_linkage_group_386	8.47e-05	2.49e-05	0	0.40474	0.666324
Leuconostoc_lactis	0	2.52e-06	1	0.404364	0.666324
motu_linkage_group_430	0.000362124	0.00139164	1	0.480651	0.699129
motu_linkage_group_349	0.0031041	0.00485591	1	0.921332	0.9682
motu_linkage_group_217	0.00088381	0.00164223	1	0.986443	0.991537
Granulicatella_adiacens	4.23e-05	0.000119847	1	0.00123641	0.0684346
Citrobacter_koseri	0	1.69e-05	1	0.0849175	0.460535
Pseudomonas_aeruginosa	2.53e-06	2.75e-06	1	0.781144	0.906909
Fusobacterium_nucleatum	1.74e-06	1.18e-05	1	0.183721	0.622948
Coprococcus_comes	0.00266149	0.00365788	0	0.639207	0.831553
Atopobium_vaginae	1.37e-06	4.43e-06	0	0.843427	0.930207
Akkermansia_muciniphila	0.0016639	0.0051692	0	0.526899	0.745227
motu_linkage_group_87	0	9.9e-06	1	0.138407	0.524921
Lactococcus_garvieae	5.8e-06	4.02e-06	0	0.404572	0.666324
Clostridium_symbiosum	0.000324741	0.000768302	1	0.219755	0.628868
motu_linkage_group_528	1.02e-05	0	0	0.0988139	0.486469
Eubacterium_cylindroides	7.77e-05	0.000105658	0	0.399091	0.666324
motu_linkage_group_121	0	0.00034018	1	0.404364	0.666324
Macrococcus_caseolyticus	2.4e-06	0	0	0.249522	0.628868
motu_linkage_group_179	0.000303324	0	0	0.00775459	0.152706
Erysipelotrichaceae_bacterium_3_1_53	2.31e-05	0.000684976	1	0.308777	0.666324
motu_linkage_group_383	6.88e-05	0.000202561	1	0.49379	0.711394
motu_linkage_group_117	1.3e-05	0	0	0.249522	0.628868
Aggregatibacter_segnis	3.26e-05	3.53e-05	0	0.791548	0.906909
Aggregatibacter_aphrophilus	1.83e-05	3.76e-06	0	0.203649	0.628868
motu_linkage_group_613	0.00045691	0.00224161	1	0.739995	0.906909
Porphyromonas_uenonis	0	6.32e-06	1	0.138407	0.524921
Enterococcus_casseliflavus	2.03e-06	4.59e-06	1	0.763429	0.906909
Bulleidia_extructa	1.74e-06	5.29e-06	1	0.480651	0.699129
motu_linkage_group_253	0.00322231	0.000585072	0	0.0397148	0.345556
motu_linkage_group_346	0.00234781	0.0027485	1	0.862524	0.939601
Bacteroides_eggerthii	0.00413553	0.00394172	0	0.308757	0.666324
Slackia_exigua	0	3e-06	1	0.404364	0.666324
Streptococcus_sp._M143	9.88e-06	5e-05	1	0.0349375	0.344
Bacteroides_xylanisolvens	0.00969313	0.0146616	0	0.870802	0.942601
Prevotella_buccae	2.15e-06	0.000460668	1	0.301873	0.666324
motu_linkage_group_154	4.25e-05	0.000106084	0	0.987664	0.991537
Peptoniphilus_lacrimalis	2.12e-06	1.71e-05	1	0.114771	0.524666
motu_linkage_group_7	0.00026196	0.000176325	0	0.21572	0.628868
Streptococcus_vestibularis	0.000203186	0.0012203	1	0.0342996	0.344
motu_linkage_group_190	0.00968195	0.00164367	0	4.84e-05	0.0105857
Desulfovibrio_sp._3_1_syn3	7.66e-06	0.000233013	1	0.278837	0.666324
Haemophilus_pittmaniae	0.000110922	5.52e-05	0	0.699526	0.885228
motu_linkage_group_490	0.00562674	0.0075523	0	0.140837	0.526951
Campylobacter_curvus	0	1.95e-06	1	0.404364	0.666324
Campylobacter_gracilis	0	1.85e-05	1	0.0327346	0.341319
Bacteroides_plebeius	0.0420391	0.0287397	0	0.759389	0.906909
Turicibacter_sanguinis	3.35e-05	2.65e-05	0	0.690884	0.877748
motu_linkage_group_68	3.1e-05	9.05e-05	0	0.843427	0.930207
motu_linkage_group_234	0.000475549	0.000278025	0	0.636626	0.831511
Lactobacillus_helveticus	0	7.98e-05	1	0.404364	0.666324
Veillonella_sp._oral_taxon_158	0.000340264	0.00041941	1	0.400622	0.666324
motu_linkage_group_498	0.000706196	0.000449984	0	0.775311	0.906909
Pediococcus_acidilactici	0	1.7e-05	1	0.138407	0.524921
motu_linkage_group_458	3.73e-05	0.000273569	1	0.745838	0.906909
motu_linkage_group_731	3.01e-06	1.46e-05	1	0.20071	0.628868
Leptotrichia_buccalis	0	4.18e-06	1	0.404364	0.666324
Bifidobacterium_animalis	1.21e-05	0.00017475	1	0.899107	0.957054
motu_linkage_group_837	0.000568773	0.000563748	1	0.036976	0.344213
motu_linkage_group_471	0.00146978	0.000560812	0	0.0193185	0.279028
Actinomyces_sp._oral_taxon_448	8.79e-06	1.23e-05	1	0.430697	0.674364
Enterobacter_hormaechei/cloacae	9.38e-05	0.000162454	1	0.0945679	0.484188
Phascolarctobacterium_succinatutens	0.000452	0.000305274	0	0.754791	0.906909
Haemophilus_haemolyticus	7.73e-05	6.21e-05	0	0.78826	0.906909
motu_linkage_group_135	0.000912442	0.00112151	1	0.822423	0.927491
Actinomyces_sp._oral_taxon_180	0	2.13e-05	1	0.00484601	0.119461
motu_linkage_group_103	0.0020314	0.00300312	1	0.25697	0.635597
motu_linkage_group_771	6.41e-05	6.52e-05	1	0.44622	0.683691
Bacteroides_stercoris	0.0354084	0.0297878	0	0.103707	0.49926
motu_linkage_group_460	5e-05	0.000109143	0	0.647035	0.838688
motu_linkage_group_341	0	2.19e-06	1	0.404364	0.666324
motu_linkage_group_280	0	1.84e-05	1	0.230459	0.628868
motu_linkage_group_295	0	0.000709374	1	0.138407	0.524921
motu_linkage_group_573	0.000673888	0.00122747	0	0.231372	0.628868
Cardiobacterium_hominis	0	1.5e-06	1	0.404364	0.666324
motu_linkage_group_644	0.000177939	0.000244427	1	0.314001	0.666324
Eubacterium_eligens	0.0227155	0.00954106	0	0.000622795	0.0463089
Blautia_hydrogenotrophica	4.85e-05	6.79e-05	0	0.413229	0.670033
motu_linkage_group_621	2.92e-06	0.000401842	1	0.884788	0.947723
motu_linkage_group_567	3.43e-05	3e-05	0	0.21572	0.628868
motu_linkage_group_204	0	0.000107318	1	0.404364	0.666324
Staphylococcus_epidermidis	0	2.51e-06	1	0.404364	0.666324
motu_linkage_group_118	0.0009621	0.00185482	1	0.917714	0.966809
Selenomonas_sputigena	0	2.93e-06	1	0.404364	0.666324
Weissella_cibaria	0	8.92e-06	1	0.0849175	0.460535
motu_linkage_group_90	0	6.54e-05	1	0.404364	0.666324
Lactobacillus_gasseri	4.6e-06	0.000253976	1	0.0780681	0.460535
Streptococcus_infantarius	1.12e-05	0.000137474	1	0.771265	0.906909
Coprococcus_eutactus	0.00314067	0.000667072	0	0.0167758	0.26028
motu_linkage_group_195	2.5e-06	0	0	0.249522	0.628868
Gemella_sanguinis	5.16e-05	0.000105073	1	0.0729042	0.460535
Eubacterium_siraeum	0.00518405	0.0025398	0	0.547298	0.765619
motu_linkage_group_463	4.91e-05	0.000112173	1	0.319386	0.666324
Veillonella_dispar	0.000302795	0.000844508	1	0.0152304	0.257358
motu_linkage_group_324	8.29e-05	0.000206513	1	0.448672	0.683691
motu_linkage_group_686	2.37e-05	2.24e-05	1	0.763429	0.906909
motu_linkage_group_238	0.00193121	0.00180398	1	0.470176	0.698192
Lactobacillus_johnsonii	0	0.000169579	1	0.230459	0.628868
Bacteroides_clarus	0.00211892	0.000979589	0	0.634417	0.831511
motu_linkage_group_398	9.91e-05	0.000497943	0	0.785601	0.906909
Atopobium_parvulum	1.74e-06	1.32e-05	1	0.0714714	0.460535
Streptococcus_infantis	9.15e-05	0.000168219	1	0.0366951	0.344213
motu_linkage_group_85	0	9.4e-05	1	0.404364	0.666324
Providencia_rettgeri	0	7.47e-06	1	0.404364	0.666324
Lactobacillus_rhamnosus	0	1.18e-06	1	0.404364	0.666324
motu_linkage_group_434	0.000352842	0.000151162	0	0.421388	0.670033
motu_linkage_group_451	0.000138962	0.000155821	1	0.87995	0.9465
Roseburia_intestinalis	0.00561484	0.0045751	0	0.844817	0.930207
Cryptobacterium_curtum	0	1.29e-06	1	0.404364	0.666324
motu_linkage_group_265	0.000480518	0.000953676	1	0.650486	0.838914
Streptococcus_cristatus	3.42e-05	8e-05	1	0.0430166	0.349596
Parasutterella_excrementihominis	0.000563763	0.000298221	0	0.678954	0.864737
motu_linkage_group_18	0	5.1e-06	1	0.404364	0.666324
motu_linkage_group_474	0.00050443	3.49e-05	0	0.416412	0.670033
motu_linkage_group_452	0.000520893	0.00109724	0	0.296403	0.666324
motu_linkage_group_246	0	0.00209997	1	0.138407	0.524921
Peptoniphilus_duerdenii	2.12e-06	0	0	0.249522	0.628868
motu_linkage_group_26	0.00214467	0	0	0.0416094	0.345556
motu_linkage_group_504	2.34e-05	2.72e-05	1	0.951712	0.980436
motu_linkage_group_431	0.00115637	0.000881814	0	0.0579025	0.400623
Anaerotruncus_colihominis	9.4e-05	0.000213317	1	0.1092	0.503698
motu_linkage_group_33	4.11e-05	0.000235778	0	0.843427	0.930207
Gardnerella_vaginalis	2.4e-06	2.58e-06	0	0.843427	0.930207
Ruminococcaceae_bacterium_D16	0.000323963	0.000546653	1	0.546724	0.765619
butyrate-producing_bacterium_SS3/4	0.00182559	0.00156807	0	0.171548	0.609948
motu_linkage_group_378	1.05e-05	2.5e-05	0	0.754791	0.906909
motu_linkage_group_727	8.32e-06	0	0	0.0416094	0.345556
Clostridium_sp._HGF2	0.000148172	0.00121933	1	9.86e-05	0.012618
Clostridium_sp._D5	5.22e-06	1.59e-05	1	0.430373	0.674364
Parabacteroides_merdae	0.00387459	0.00309783	0	0.0916967	0.47423
motu_linkage_group_161	0.00198661	8.26e-05	0	0.00105732	0.0676687
Actinomyces_sp._oral_taxon_170	0	3.27e-06	1	0.404364	0.666324
Actinomyces_viscosus	1.4e-05	5.87e-05	1	0.00364632	0.119461
motu_linkage_group_437	0.000167265	0.000300898	1	0.76646	0.906909
motu_linkage_group_252	2.19e-05	1.54e-05	1	0.328031	0.666324
Citrobacter_youngae	1.07e-05	2.59e-05	1	0.859273	0.938055
Eubacterium_limosum	5.34e-05	0.000111131	1	0.664118	0.854343
[Clostridium]_hiranonis	7.21e-05	0.000133646	1	0.913459	0.964312
motu_linkage_group_394	0.00322648	0.00143651	0	0.155894	0.570128
Bifidobacterium_angulatum	0.000306948	1.28e-05	0	0.0488802	0.368039
Eubacterium_hallii	0.00265472	0.00209337	0	0.0384115	0.345556
Prevotella_timonensis	2.04e-06	1.64e-06	0	0.843427	0.930207
motu_linkage_group_42	0.000160039	0.00115879	1	0.581663	0.802726
motu_linkage_group_122	8.62e-05	0.00031489	0	0.901343	0.957128
motu_linkage_group_443	0.00306393	0.00322276	0	0.0565622	0.39671
Streptococcus_australis	0.000160888	0.000259275	1	0.341529	0.666324
motu_linkage_group_536	0.00872824	0.00996275	1	0.940279	0.976517
motu_linkage_group_672	5.3e-05	0.000348249	1	0.313545	0.666324
Bifidobacterium_adolescentis	0.00383921	0.00051561	0	0.00489977	0.119461
motu_linkage_group_588	0.00250958	0.00347591	1	0.967562	0.984874
motu_linkage_group_308	0.00593695	0.00129611	0	0.00430724	0.119461
motu_linkage_group_142	0.0021862	0.00138891	0	0.0854508	0.460535
motu_linkage_group_407	0.000552317	0.000372042	0	0.0317249	0.341319
motu_linkage_group_288	0.00435952	0.00460461	0	0.320697	0.666324
Salmonella_enterica	9.16e-06	1.94e-05	1	0.328031	0.666324
motu_linkage_group_325	0.00665433	0.00523983	0	0.354307	0.666324
motu_linkage_group_344	0	2.75e-06	1	0.404364	0.666324
Acinetobacter_baumannii	0	1.36e-06	1	0.404364	0.666324
motu_linkage_group_210	9.65e-05	9.22e-05	1	0.927839	0.969904
Alistipes_putredinis	0.0128872	0.016435	1	0.626279	0.830712
Enterobacteriaceae_bacterium_9_2_54FAA	0	2.57e-05	1	0.404364	0.666324
Fusobacterium_gonidiaformans	0	2.11e-06	1	0.404364	0.666324
Clostridium_perfringens	4.81e-05	0.00013139	1	0.632826	0.831511
motu_linkage_group_701	5.51e-05	3.55e-05	1	0.591141	0.811591
Peptostreptococcus_stomatis	2.09e-05	2.42e-05	0	0.922816	0.9682
motu_linkage_group_70	0.00805691	0.00273888	0	0.000530981	0.0463089
Clostridium_saccharolyticum	2.53e-05	0.000116544	1	0.320043	0.666324
motu_linkage_group_548	4.5e-05	5.23e-05	0	0.754791	0.906909
Sutterella_wadsworthensis	0.000497295	0.000284166	0	0.447862	0.683691
Parascardovia_denticolens	0	9.95e-06	1	0.0849175	0.460535
motu_linkage_group_270	0.000211487	0.000364384	1	0.705748	0.88782
motu_linkage_group_254	0.003004	0.00373251	1	0.417531	0.670033
motu_linkage_group_20	0	0.000209007	1	0.138407	0.524921
motu_linkage_group_586	0.00227787	0.00117769	0	0.0787691	0.460535
motu_linkage_group_316	0.00510053	0.00504984	0	0.0587585	0.401125
Roseburia_inulinivorans	0.0104227	0.0115297	0	0.510706	0.72836
Bacteroides_helcogenes	0	5.39e-05	1	0.404364	0.666324
motu_linkage_group_301	0.00105779	0.000392156	0	0.233816	0.628868
motu_linkage_group_391	0.00441486	0.00763614	0	0.967103	0.984874
Prevotella_bivia	5.68e-06	4.55e-05	1	0.116548	0.524921
motu_linkage_group_38	0.000419497	4.79e-05	0	0.821413	0.927491
Ruminococcus_sp._5_1_39BFAA	0.0138167	0.0129775	0	0.371043	0.666324
